# Supplementary material for: NMD abnormalities during brain development in the Fmr1-knockout mouse model of fragile X syndrome
Source: Genome Biol. 2021 Nov 16;22:317. doi: 10.1186/s13059-021-02530-9 (PMC8597091; doi:10.1186/s13059-021-02530-9)
Supplement: Supplementary file 1 — Additional file 1. This file contains one supplementary table (Table S1). [file 13059_2021_2530_MOESM1_ESM.xlsx]

## Sheet: Sheet1
Table S1: NMD targets in N2A cells
	RNA-seq					RIP-seq
GeneName	BaseMean	log2FoldChange	stat	pvalue	padj	BaseMean	log2FoldChange	stat	pvalue	padj
Igfbp5	2558.43	1.935	30.358	1.94208e-202	4.42904e-199	5.66	8.922	5.5	3.7877e-08	6.31863e-07
Fbn1	1402.64	1.878	23.675	6.5965e-124	5.26533e-121	13.667	6.675	6.79	1.12279e-11	3.65386e-10
Syn2	3082.36	1.844	32.672	3.90103e-234	2.07587e-230	19.759	10.298	7.055	1.72181e-12	6.54069e-11
Npnt	301.901	1.823	13.482	2.00341e-41	1.55254e-39	6.246	5.801	2.677	0.00742658	0.0292771
Dkk3	7616.77	1.73	36.687	1.16681e-294	1.86269e-290	215.996	2.116	8.206	2.28887e-16	1.54377e-14
Gpm6b	1263.8	1.571	16.925	2.94988e-64	5.67372e-62	15.248	8.088	3.617	0.000297863	0.00193738
Cnr1	2814.28	1.538	17.327	2.92463e-67	6.06347e-65	8.056	2.574	2.977	0.00290897	0.0134689
Mfhas1	1182.47	1.498	19.15	9.72827e-82	3.10604e-79	4.499	7.443	3.606	0.000311305	0.00201074
Xkr4	71.645	1.498	6.559	5.40826e-11	4.81794e-10	3.668	3.323	2.807	0.00500402	0.0212234
Gria2	482.506	1.486	10.305	6.70312e-25	1.94208e-23	11.657	2.345	3.581	0.000342254	0.00218784
Pkia	972.709	1.451	14.86	6.00674e-50	6.52324e-48	38.661	2.017	4.764	1.90006e-06	2.19905e-05
Synm	1032.94	1.447	17.907	1.04642e-71	2.49329e-69	17.026	1.773	2.726	0.00640346	0.0260233
Abhd17a	572.904	1.416	13.457	2.8038e-41	2.13143e-39	6.204	7.395	3.962	7.41796e-05	0.000570128
Gm29260	184.382	1.414	8.014	1.11185e-15	1.55698e-14	7.375	2.254	3.376	0.000735377	0.00421121
Usp22	4656.82	1.334	25.884	1.01465e-147	1.07986e-144	28.831	1.599	3.135	0.00171692	0.00861617
Usp29	432.627	1.293	11.532	9.1075e-31	3.94017e-29	12.964	1.572	3.266	0.00109104	0.00588964
Lrrc3	493.863	1.292	11.112	1.09616e-28	4.16645e-27	42.639	2.271	4.472	7.74374e-06	7.72919e-05
Tmem56	535.078	1.276	9.721	2.45788e-22	5.88153e-21	18.769	7.289	5.243	1.57634e-07	2.29837e-06
Ppfibp2	2999.01	1.272	21.426	7.61973e-102	3.80129e-99	19.847	11.042	7.323	2.4232e-13	1.05528e-11
Pou2f2	1108.46	1.267	16.783	3.27494e-63	6.15072e-61	5.02	8.858	5.337	9.43151e-08	1.45202e-06
Daam2	972.935	1.245	15.706	1.37025e-55	1.91883e-53	1.986	5.813	2.469	0.0135563	0.0476898
Ppp2r1b	1257.3	1.239	14.992	8.31744e-51	9.48426e-49	9.938	3.403	5.73	1.0016e-08	1.87723e-07
Filip1	218.606	1.227	8.382	5.21844e-17	8.2564e-16	3.363	5.085	2.951	0.00316855	0.0144792
Kif26a	2498.57	1.205	18.945	4.84474e-80	1.43225e-77	100.536	2.632	7.27	3.60136e-13	1.52591e-11
Tshz2	1914.62	1.198	18.27	1.43118e-74	3.56991e-72	2.959	6.506	2.992	0.0027684	0.0129125
Islr2	2180.95	1.188	16.509	3.15422e-61	5.4144e-59	60.285	1.287	2.47	0.0135094	0.0475418
Slc35b2	905.986	1.186	13.999	1.57866e-44	1.44837e-42	7.333	4.613	5.329	9.87897e-08	1.51515e-06
Pik3r2	2943.39	1.166	17.651	9.98954e-70	2.27819e-67	50.565	1.387	3.398	0.000679988	0.00393953
R3hdm2	4713.63	1.136	22.823	2.70784e-115	1.80116e-112	8.282	8.321	4.775	1.79852e-06	2.09621e-05
Elavl2	1946.74	1.127	12.353	4.69186e-35	2.5651e-33	25.29	10.787	8.317	9.01709e-17	6.34053e-15
Zc3h6	192.679	1.127	6.881	5.92919e-12	5.86817e-11	9.698	5.269	6.514	7.322e-11	2.04494e-09
9530059O14Rik	150.829	1.114	5.613	1.98658e-08	1.35067e-07	4.875	5.47	4.48	7.45259e-06	7.48379e-05
Olfm1	3604.39	1.109	17.118	1.09716e-65	2.24553e-63	11.153	2.075	3.671	0.000241583	0.00161403
Rab8b	456.116	1.105	9.99	1.68247e-23	4.3959e-22	23.694	1.797	3.652	0.000260411	0.00172138
Strbp	2169.25	1.105	15.73	9.43349e-56	1.33271e-53	7.724	9.606	4.762	1.9208e-06	2.22046e-05
Elavl4	3038.61	1.099	12.81	1.439e-37	9.1523e-36	36.406	8.493	6.564	5.25453e-11	1.50424e-09
Tgfbr1	2511.02	1.093	13.643	2.2286e-42	1.7878e-40	76.472	2.151	6.313	2.72949e-10	6.90945e-09
Myo16	281.215	1.09	8.366	5.98053e-17	9.36011e-16	9.667	1.596	2.788	0.00529953	0.0222389
Disc1	231.923	1.079	7.859	3.87748e-15	5.11995e-14	5.558	7.693	4.025	5.7007e-05	0.000454102
Pak2	2063.97	1.079	15.561	1.34563e-54	1.83603e-52	36.249	0.988	2.795	0.00519147	0.021844
Anapc5	7149.5	1.077	23.028	2.42135e-117	1.68063e-114	2.145	5.562	3.426	0.000613137	0.00360276
Scn2a	547.425	1.077	8.959	3.2754e-19	6.12994e-18	9.037	9.744	5.454	4.91959e-08	8.00921e-07
Tsga10	200.756	1.072	6.885	5.76972e-12	5.72099e-11	3.612	2.889	2.502	0.0123395	0.0442947
Tspan18	1529.73	1.072	15.023	5.15348e-51	5.91871e-49	10.394	6.284	2.698	0.00697374	0.0279137
Kctd7	321.401	1.066	8.65	5.15668e-18	8.84385e-17	24.906	3.352	7.749	9.27051e-15	5.10634e-13
Foxk2	4819.69	1.065	21.668	4.1326e-104	2.1991e-101	5.02	7.95	4.059	4.92778e-05	0.000401237
Tk2	590.719	1.05	10.691	1.11679e-26	3.75335e-25	1.696	4.708	3.273	0.00106583	0.0057724
Samd8	1651.8	1.035	13.92	4.81471e-44	4.31809e-42	93.27	2.457	6.29	3.16753e-10	7.89732e-09
Plscr3	629.012	1.028	10.5	8.68005e-26	2.74393e-24	8.833	6.322	3.212	0.00131643	0.00689731
Zfhx4	2230.71	1.023	7.54	4.71768e-14	5.71853e-13	22.546	7.434	4.212	2.52607e-05	0.000221573
Zfp652	1352.36	1.016	12.097	1.09242e-33	5.66212e-32	5.919	8.522	4.39	1.1314e-05	0.000108661
Tub	8364.93	1.013	20.631	1.43393e-94	5.72281e-92	164.91	1.338	3.963	7.39743e-05	0.000568992
Brsk2	518.045	1.005	9.98	1.85638e-23	4.84236e-22	7.211	8.882	4.842	1.28535e-06	1.55035e-05
Phox2b	2913.32	1.003	15.896	6.80681e-57	1.00615e-54	71.528	1.059	2.637	0.00836206	0.032335
Mogs	2186.36	1	15.957	2.53528e-57	3.8546e-55	3.396	7.523	3.493	0.000478218	0.00292256
Mras	960.564	0.998	11.366	6.19594e-30	2.52972e-28	18.772	1.642	3.462	0.000536057	0.00321916
Sirt3	499.226	0.982	9.678	3.75019e-22	8.86935e-21	13.146	4.585	3.634	0.000279244	0.00183109
Bloc1s5	222.927	0.974	6.56	5.36983e-11	4.78638e-10	6.749	1.564	2.544	0.0109569	0.0402499
Sez6	583.029	0.974	9.739	2.05122e-22	4.94649e-21	2.228	5.688	3.027	0.00247175	0.0117284
Slit3	4772.26	0.967	18.98	2.50153e-80	7.5348e-78	37.94	2.546	2.474	0.0133655	0.0471526
Dcun1d2	1259.84	0.96	13.461	2.64429e-41	2.01978e-39	13.194	7.223	3.416	0.000636483	0.00372194
Tbx20	1954.69	0.955	11.112	1.09138e-28	4.15817e-27	43.388	1.102	3.412	0.000645378	0.00376542
Pdzd4	821.369	0.953	10.813	3.0028e-27	1.05355e-25	8.134	2.778	3.726	0.00019436	0.00133138
Slit2	2319.95	0.949	13.67	1.5377e-42	1.25244e-40	6.562	8.219	4.09	4.32249e-05	0.000357133
Cntln	386.813	0.945	7.125	1.03968e-12	1.10209e-11	11.785	9.622	5.959	2.53381e-09	5.29998e-08
Agpat1	3329.62	0.937	16.597	7.3677e-62	1.30687e-59	12.74	2.901	2.83	0.00465191	0.0199929
Tmem184b	2124.51	0.933	15.135	9.48868e-52	1.13987e-49	20.989	8.165	4.344	1.4016e-05	0.000130811
4931428F04Rik	1097.98	0.931	11.795	4.13699e-32	1.95393e-30	13.465	1.45	2.638	0.00833328	0.0322499
Arl4a	781.759	0.917	9.74	2.02652e-22	4.8943e-21	11.406	3.121	5.387	7.15827e-08	1.12416e-06
Fam217b	486.476	0.917	8.735	2.42657e-18	4.2569e-17	18.468	1.527	3.146	0.00165259	0.00834684
Adamts4	1204.31	0.915	12.768	2.4727e-37	1.56024e-35	13.343	8.388	5.202	1.96668e-07	2.81507e-06
Fam126a	1727.56	0.915	12.397	2.70376e-35	1.49871e-33	4.602	5.611	2.47	0.0135147	0.047555
Plcb4	2921.09	0.911	11.292	1.44039e-29	5.74861e-28	22.15	2.96	2.605	0.00919458	0.0349232
Pcdhgc3	982.786	0.908	11.469	1.89385e-30	8.06225e-29	16.946	10.046	6.502	7.91803e-11	2.20518e-09
Chml	326.131	0.902	5.824	5.7341e-09	4.17606e-08	5.771	7.348	4.059	4.9192e-05	0.000400906
Sort1	4714.35	0.901	16.901	4.4285e-64	8.41626e-62	16.02	6.354	5.303	1.13878e-07	1.71329e-06
Obscn	815.401	0.894	7.991	1.33836e-15	1.86112e-14	8.257	8.898	5.089	3.6037e-07	4.90789e-06
Evi5l	1146.9	0.891	11.879	1.52347e-32	7.34766e-31	5.38	7.416	3.837	0.000124592	0.000901234
Cyb5b	8723.45	0.89	19.784	4.10071e-87	1.42312e-84	197.31	14.313	9.889	4.65163e-23	6.95267e-21
Jagn1	1110.58	0.884	10.687	1.16758e-26	3.91582e-25	14.16	8.58	6.628	3.40044e-11	1.01171e-09
Ptprs	2714.13	0.883	15.049	3.50381e-51	4.05325e-49	14.982	4.384	5.427	5.72866e-08	9.17078e-07
E2f1	2349.35	0.882	13.763	4.28278e-43	3.65617e-41	9.697	4.052	4.157	3.22478e-05	0.0002746
Pex19	1834.75	0.882	13.941	3.57264e-44	3.24055e-42	12.821	1.429	2.631	0.00851396	0.0328413
Sox8	405.097	0.88	7.607	2.81045e-14	3.45123e-13	20.135	2.195	4.295	1.74439e-05	0.000159401
Pik3r1	2542.32	0.877	12.692	6.52823e-37	4.00833e-35	95.529	1.664	4.629	3.67603e-06	3.98223e-05
Scrt1	397.143	0.871	7.261	3.84454e-13	4.26803e-12	16.812	2.655	3.055	0.00224941	0.0108315
Fktn	1132.33	0.866	9.974	1.98636e-23	5.14777e-22	7.923	1.952	3.093	0.00198158	0.00969727
Hid1	2936.84	0.854	13.842	1.41511e-43	1.23447e-41	10.958	2.16	3.828	0.000129371	0.000929247
Xkr7	951.882	0.851	8.801	1.3544e-18	2.42395e-17	37.052	1.17	3.35	0.000809115	0.00457063
Snrpb	4447.99	0.847	16.147	1.18934e-58	1.9374e-56	574.159	3.84	9.893	4.45055e-23	6.68572e-21
Atp8a1	2361.38	0.845	11.869	1.71964e-32	8.26878e-31	9.261	3.969	2.765	0.00568503	0.0236233
Zfp862-ps	986.426	0.843	10.451	1.44417e-25	4.48537e-24	12.623	1.363	2.915	0.00355496	0.0159557
Insm1	1127.28	0.842	9.323	1.12707e-20	2.38629e-19	34.678	1.507	3.907	9.36241e-05	0.000702689
Aen	1840.41	0.838	13.287	2.75332e-40	1.95351e-38	18.49	4.565	4.826	1.39085e-06	1.66276e-05
Rassf3	973.676	0.838	9.641	5.39001e-22	1.24885e-20	19.818	2.069	4.508	6.54987e-06	6.67189e-05
Chp1	1341.05	0.832	11.414	3.56639e-30	1.48265e-28	4.109	6.482	3.368	0.000758216	0.00432867
Grin1	433.935	0.826	7.062	1.64152e-12	1.70718e-11	4.539	6.899	3.356	0.00079189	0.00448818
Mpp2	1006.27	0.825	10.308	6.47162e-25	1.87842e-23	38.631	11.294	8.369	5.78694e-17	4.16772e-15
Mtus2	1025.87	0.825	10.423	1.95026e-25	5.9873e-24	18.341	1.389	3.216	0.0012995	0.00683143
D930016D06Rik	471.412	0.822	6.784	1.16632e-11	1.11159e-10	10.054	4.23	5.305	1.12398e-07	1.69446e-06
Fam3c	2808.52	0.821	14.907	2.97537e-50	3.32159e-48	20.646	1.488	3.043	0.00234145	0.0112166
Nup210	5098.21	0.821	14.911	2.78422e-50	3.13009e-48	15.113	7.355	3.54	0.000400287	0.00250564
Ankle1	274.231	0.818	6.348	2.18446e-10	1.84512e-09	4.307	8.031	3.943	8.03872e-05	0.000613244
1700025G04Rik	2601.96	0.813	13.716	8.17363e-43	6.79603e-41	36.194	1.497	3.354	0.000797773	0.00451293
Sema6d	1433.19	0.813	11.487	1.53882e-30	6.60367e-29	14.652	2.572	4.047	5.18468e-05	0.000419171
Ssbp4	1244.07	0.811	9.678	3.75718e-22	8.87272e-21	15.402	10.651	6.887	5.70322e-12	1.96786e-10
Arhgef10l	1743.98	0.809	11.375	5.58451e-30	2.30365e-28	6.911	8.097	4.873	1.09933e-06	1.34211e-05
Snn	262.754	0.809	6.119	9.41044e-10	7.51893e-09	7.191	1.801	2.957	0.00310461	0.014222
Nrsn1	1144.53	0.806	10.525	6.60913e-26	2.1146e-24	7.48	8.263	5.236	1.63804e-07	2.37668e-06
Aatk	804.857	0.804	9.171	4.67804e-20	9.39374e-19	20.279	10.431	7.15	8.709e-13	3.47705e-11
Pde4b	647.357	0.803	8.312	9.39836e-17	1.44404e-15	9.921	2.356	3.462	0.000537137	0.00322499
Sbk1	1101.25	0.8	9.719	2.49113e-22	5.94445e-21	19.726	1.742	3.923	8.75285e-05	0.000661949
Tfap2b	107.128	0.8	4.413	1.01739e-05	4.67654e-05	1.763	3.075	2.685	0.0072534	0.0287545
Chrnb2	1457.51	0.799	11.616	3.4318e-31	1.52605e-29	21.733	9.348	6.144	8.04684e-10	1.84823e-08
Ltk	233.046	0.798	5.177	2.25455e-07	1.32615e-06	14.215	6.222	3.494	0.000475883	0.00291129
Rfk	815.489	0.796	9.249	2.27644e-20	4.72575e-19	8.453	2.534	3.921	8.8163e-05	0.00066624
Ppfia2	910.993	0.794	8.161	3.31e-16	4.83877e-15	39.995	3.584	5.844	5.10574e-09	1.01109e-07
L1cam	5618.82	0.789	15.97	2.05585e-57	3.15572e-55	12.366	5.559	2.864	0.00417858	0.0182615
Jdp2	638.645	0.786	8.085	6.19409e-16	8.8525e-15	25.792	2.42	5.169	2.35743e-07	3.33742e-06
Diras2	430.156	0.782	7.21	5.60826e-13	6.11128e-12	20.944	1.583	3.831	0.000127647	0.000918193
Trim67	1351.32	0.781	9.978	1.90179e-23	4.94464e-22	16.936	8.646	5.002	5.68145e-07	7.4379e-06
Sv2c	8424.39	0.78	13.68	1.33875e-42	1.09599e-40	44.212	11.566	8.942	3.83095e-19	3.71165e-17
Stac	1214.54	0.779	10.058	8.44838e-24	2.25913e-22	16.828	3.052	4.696	2.64721e-06	2.97914e-05
Zfp523	822.138	0.779	8.639	5.67921e-18	9.69657e-17	2.974	6.541	2.75	0.00595858	0.0245644
Gm44950	172.909	0.777	5.086	3.65072e-07	2.08441e-06	4.99	3.331	3.663	0.000249375	0.00165757
Slc12a5	520.796	0.776	7.701	1.3546e-14	1.70678e-13	1.974	5.866	2.477	0.0132661	0.0468992
Syt14	1746.63	0.776	9.663	4.32847e-22	1.01319e-20	24.375	11.463	8.658	4.79687e-18	4.09994e-16
Bdkrb2	739.281	0.773	8.549	1.24495e-17	2.0724e-16	299.975	5.671	15.526	2.31876e-54	2.02851e-51
Rnf2	2042.69	0.771	10.762	5.20142e-27	1.78956e-25	23.402	2.619	4.196	2.71766e-05	0.000236081
Glis2	886.036	0.769	8.81	1.24592e-18	2.23482e-17	2.021	4.859	2.991	0.00278358	0.0129672
Casc4	3033.58	0.766	10.232	1.42981e-24	4.04707e-23	4.612	5.655	2.493	0.0126563	0.0451973
Fam84b	2114.43	0.766	11.105	1.18489e-28	4.48238e-27	28.306	2.07	5.081	3.75229e-07	5.08697e-06
Cpeb2	2916.96	0.758	10.038	1.04138e-23	2.76615e-22	30.64	4.221	7.543	4.60488e-14	2.2199e-12
Grk3	2008.19	0.758	11.433	2.87147e-30	1.20632e-28	105.689	4.359	9.587	9.10972e-22	1.20964e-19
Nek9	2863.31	0.756	12.992	1.36595e-38	9.08584e-37	78.706	0.921	3.241	0.00119173	0.00636159
Zbtb18	2719.43	0.756	10.481	1.05595e-25	3.31184e-24	8.821	4.659	2.658	0.00785326	0.0307029
Kcnq2	2314.38	0.754	12.905	4.21062e-38	2.73245e-36	6.368	8.05	4.305	1.67123e-05	0.000153396
B3galt6	186.468	0.751	5.035	4.78938e-07	2.69692e-06	7.531	2.204	3.018	0.00254383	0.0120311
Rab30	148.201	0.75	4.496	6.92089e-06	3.27557e-05	7.801	1.976	3.177	0.0014858	0.00760911
Slc37a4	622.05	0.749	7.967	1.62689e-15	2.24669e-14	4.501	6.281	3.731	0.000190796	0.00130972
Fam78b	1409.86	0.747	10.883	1.39148e-27	5.00306e-26	7.2	5.988	3.404	0.000663149	0.00385549
Pcyox1	1941.51	0.747	11.716	1.05293e-31	4.7753e-30	51.228	1.724	3.344	0.000826087	0.0046501
Diaph3	1085.44	0.746	8.478	2.29563e-17	3.73572e-16	3.559	6.468	2.75	0.00595803	0.0245644
Hif1a	3290.79	0.739	5.853	4.81905e-09	3.54196e-08	57.556	1.51	3.157	0.00159237	0.008077
Ppp4r1l-ps	518.485	0.739	6.909	4.87739e-12	4.86945e-11	5.666	2.912	3.511	0.000446465	0.00274923
Ssbp2	2506.03	0.739	12.658	1.01369e-36	6.15305e-35	11.566	3.556	4.33	1.49014e-05	0.000138249
Dhfr	1737.03	0.738	11.445	2.48266e-30	1.05128e-28	11.726	1.502	2.528	0.0114677	0.0417857
Ivd	665.747	0.738	7.248	4.23805e-13	4.67239e-12	5.848	2.151	2.813	0.00491572	0.0209205
Ttl	1290.73	0.733	10.009	1.38858e-23	3.65797e-22	53.71	1.785	3.949	7.83201e-05	0.000598549
Rdx	4922.77	0.731	10.398	2.54164e-25	7.71381e-24	29.838	4.832	2.467	0.0136387	0.0478836
Bag4	1396.74	0.728	9.038	1.60244e-19	3.06731e-18	25.833	1.228	3.006	0.00264316	0.0124337
Dpf3	477.406	0.728	6.894	5.43522e-12	5.40273e-11	11.265	3.267	4.256	2.08161e-05	0.000186605
Zfp605	465.439	0.728	6.9	5.2075e-12	5.18283e-11	4.455	7.479	4.252	2.11895e-05	0.000189552
Wasf3	1744.62	0.727	9.457	3.15914e-21	6.98511e-20	37.214	1.747	3.772	0.00016207	0.00113619
Dcaf6	773.228	0.724	8.269	1.35238e-16	2.04445e-15	13.012	5.011	8.421	3.74303e-17	2.76947e-15
Ubash3b	410.305	0.716	6.454	1.08979e-10	9.48601e-10	9.69	3.592	5.676	1.37564e-08	2.49647e-07
Prkcz	849.745	0.714	7.985	1.40882e-15	1.95569e-14	13.787	2.265	4.007	6.13663e-05	0.000483774
Rab27a	367.73	0.714	6.308	2.82879e-10	2.36681e-09	16.224	5.113	3.678	0.000235228	0.00157483
Tfdp2	717.209	0.713	7.439	1.0117e-13	1.19194e-12	14.339	1.676	2.995	0.00274524	0.0128166
Rapgef5	2042.3	0.712	10.194	2.11976e-24	5.91607e-23	47.721	2.411	7.137	9.51893e-13	3.77508e-11
Prrc2b	12849.3	0.711	13.85	1.26368e-43	1.10843e-41	117.429	1.7	4.347	1.38137e-05	0.000129165
Fgf1	550.471	0.708	6.995	2.66016e-12	2.71007e-11	35.026	3.703	5.014	5.33731e-07	7.03692e-06
Cyld	664.742	0.705	7.347	2.02673e-13	2.31105e-12	11.945	9.907	6.076	1.23065e-09	2.73167e-08
Sox4	7525.51	0.703	10.564	4.36881e-26	1.41181e-24	132.84	0.88	3.175	0.00149875	0.00766751
Rims4	495.49	0.702	6.614	3.73124e-11	3.38826e-10	18.663	2.061	4.366	1.26555e-05	0.000119773
Ermp1	2192.46	0.701	10	1.52045e-23	3.99219e-22	14.744	3.02	3.648	0.000264625	0.00174756
Tmtc2	2577.42	0.7	9.183	4.18723e-20	8.46138e-19	84.419	12.469	7.565	3.8896e-14	1.89659e-12
Frmd4a	5648.85	0.698	13.86	1.11381e-43	9.82368e-42	69.729	1.982	6.217	5.0814e-10	1.20527e-08
Tbx2	1504.8	0.697	10.419	2.02194e-25	6.18358e-24	56.392	1.759	3.54	0.000399627	0.00250242
Nipa2	1392.95	0.696	9.052	1.40758e-19	2.71712e-18	6.706	6.365	2.855	0.00430027	0.0186972
Lman2l	1384.75	0.695	8.971	2.94815e-19	5.52397e-18	16.092	10.653	6.735	1.63559e-11	5.16994e-10
Nelfb	1435.06	0.694	9.02	1.8847e-19	3.59467e-18	17.298	5.066	3.285	0.00101956	0.00556131
Nol4l	1312.16	0.694	9.392	5.91011e-21	1.27499e-19	3.546	2.447	2.584	0.00977019	0.0366693
Tcf4	5968.35	0.693	9.225	2.82574e-20	5.81316e-19	113.02	1.733	6.832	8.38599e-12	2.7932e-10
Eaf1	2856.95	0.69	12.532	4.96852e-36	2.88427e-34	59.077	1.424	4.632	3.61562e-06	3.92636e-05
Elovl7	384.853	0.69	5.647	1.63524e-08	1.12135e-07	16.421	2.008	3.549	0.000386406	0.00242627
Lin7c	2344.51	0.688	5.221	1.77893e-07	1.05808e-06	134.633	2.05	7.332	2.25925e-13	9.926e-12
Map1b	58147.7	0.685	6.652	2.89294e-11	2.65266e-10	2135	0.997	4.526	6.00017e-06	6.169e-05
9530068E07Rik	4162.92	0.684	13.063	5.32425e-39	3.61686e-37	19.493	10.768	7.324	2.40985e-13	1.05101e-11
Ppp1r14b	1719.51	0.684	10.739	6.66527e-27	2.28336e-25	21.076	9.097	6.578	4.775e-11	1.37891e-09
Rc3h2	2617.63	0.684	4.375	1.21178e-05	5.51449e-05	39.949	3.252	7.13	1.00616e-12	3.97438e-11
D430019H16Rik	135.029	0.683	3.904	9.46515e-05	0.000368451	26.959	1.658	3.791	0.000150186	0.00105932
AI597479	1494.95	0.682	9.791	1.22566e-22	3.01485e-21	51.989	2.726	7.183	6.81126e-13	2.78672e-11
Mtss1l	2227.28	0.682	10.442	1.59548e-25	4.92656e-24	30.974	1.438	2.861	0.00421658	0.0184005
Scn3b	1667.29	0.682	10.392	2.68931e-25	8.14652e-24	12.153	6.869	2.854	0.00431294	0.0187468
Tmem201	3662.28	0.682	12.138	6.61066e-34	3.46008e-32	18.045	4.258	5.144	2.68946e-07	3.77336e-06
Cdc42ep4	591.779	0.678	6.572	4.94826e-11	4.41801e-10	30.109	6.946	9.792	1.22061e-22	1.76242e-20
Ppp2r1a	7051.59	0.678	12.257	1.54125e-34	8.20148e-33	56.301	2.872	3.198	0.00138178	0.00717019
Cdk5r1	238.239	0.677	4.984	6.23983e-07	3.45517e-06	8.944	2.39	3.987	6.68813e-05	0.000521248
Il6st	2597.04	0.677	11.754	6.76253e-32	3.10221e-30	51.813	1.379	3.003	0.00267422	0.0125579
Satb1	1985.15	0.677	8.729	2.55926e-18	4.47002e-17	71.943	6.399	16.028	8.12197e-58	8.33034e-55
Smg6	2293.68	0.677	10.34	4.65077e-25	1.38002e-23	27.838	3.354	5.544	2.95215e-08	5.03779e-07
Cabp1	1260.17	0.675	9.39	6.02804e-21	1.29867e-19	12.477	7.181	4.33	1.48911e-05	0.000138197
Zfand2a	1624.94	0.675	9.354	8.46855e-21	1.8098e-19	51.092	2.185	5.767	8.06996e-09	1.54164e-07
Elmod2	576.72	0.673	6.125	9.08819e-10	7.28333e-09	24.411	11.69	8.229	1.89221e-16	1.28498e-14
Mfsd12	663.881	0.672	6.811	9.71834e-12	9.37423e-11	23.975	2.422	4.271	1.9493e-05	0.000176284
St3gal3	550.953	0.672	6.936	4.03126e-12	4.05003e-11	5.466	1.84	2.494	0.0126465	0.0451678
Zswim8	5232.25	0.672	12.466	1.14247e-35	6.51369e-34	8.068	6.969	2.896	0.00378086	0.016785
Apbb2	1892.39	0.67	8.436	3.28298e-17	5.26729e-16	20.287	5.153	2.535	0.0112499	0.041159
Gm38394	59.205	0.669	2.944	0.00324155	0.00929884	86.185	4.657	12.103	1.0156e-33	3.11422e-31
Zadh2	613.95	0.669	7.251	4.14009e-13	4.58338e-12	9.958	1.779	2.472	0.0134198	0.0472993
Ivns1abp	7410.22	0.665	12.346	5.11327e-35	2.78594e-33	88.325	3.107	8.845	9.12708e-19	8.45719e-17
Kdm4b	1147.49	0.665	8.211	2.19061e-16	3.25008e-15	19.15	1.654	3.311	0.000929819	0.00514253
Grm1	334.766	0.664	5.686	1.30246e-08	9.04022e-08	14.796	2.195	3.66	0.000251738	0.00167173
Garnl3	1776.19	0.662	10.312	6.19567e-25	1.8016e-23	9.198	8.79	5.187	2.14197e-07	3.05568e-06
Wsb2	3170.92	0.661	10.895	1.21317e-27	4.37181e-26	51.712	3.446	6.739	1.59475e-11	5.06776e-10
Dnajc14	2521.47	0.659	11.555	6.93422e-31	3.02453e-29	32.396	1.286	2.658	0.0078712	0.0307568
Prpsap1	2165.34	0.659	10.488	9.76248e-26	3.06788e-24	8.014	5.218	4.651	3.30304e-06	3.6253e-05
Wdr6	6222.29	0.659	14.329	1.4434e-46	1.40502e-44	83.525	1.284	2.508	0.01215	0.0437622
Adam12	1231.07	0.654	8.452	2.8645e-17	4.63311e-16	3.07	7.064	3.222	0.00127334	0.00672365
Map3k1	639.47	0.654	6.345	2.21995e-10	1.8741e-09	28.44	1.475	3.006	0.00264562	0.0124433
Slx1b	552.617	0.65	6.552	5.66769e-11	5.04624e-10	12.708	5.468	3.976	7.00067e-05	0.000542401
Gab2	1140.25	0.648	8.839	9.63905e-19	1.74465e-17	17.374	1.981	4.514	6.3693e-06	6.50578e-05
Acap3	3895.43	0.646	12.746	3.28084e-37	2.06202e-35	6.717	1.994	2.471	0.0134831	0.0474716
Zfp933	426.022	0.646	5.913	3.35815e-09	2.52994e-08	14.18	2.346	4.432	9.3303e-06	9.11696e-05
Sh3glb1	3102.08	0.644	11.341	8.26701e-30	3.35813e-28	13.448	5.139	5.945	2.75649e-09	5.72149e-08
Nrn1	1934.84	0.643	9.87	5.61026e-23	1.42162e-21	9.042	6.383	2.85	0.00437504	0.0189751
Golm1	1266.34	0.642	8.981	2.68677e-19	5.06394e-18	14.921	1.196	2.494	0.0126454	0.0451678
Maml3	1694.48	0.642	9.674	3.90059e-22	9.19779e-21	8.636	8.75	5.698	1.21024e-08	2.2248e-07
Plpp1	1553.87	0.642	9.426	4.25574e-21	9.29394e-20	9.151	2.848	3.362	0.000774929	0.00441139
Slc25a51	1022.11	0.641	7.992	1.32907e-15	1.85304e-14	19.369	1.276	2.643	0.00822645	0.0318977
Snrk	984.21	0.641	8.422	3.70544e-17	5.90945e-16	16.168	9.509	6.337	2.34363e-10	6.03019e-09
Gnao1	6045.09	0.64	12.401	2.59427e-35	1.44303e-33	121.936	1.836	5.861	4.61043e-09	9.20972e-08
Msh3	1769.11	0.638	9.432	4.03138e-21	8.82812e-20	12.23	9.386	5.766	8.1263e-09	1.55041e-07
Frmd4b	1182.84	0.637	8.733	2.48074e-18	4.34715e-17	9.075	7.623	3.736	0.000186941	0.00128623
Samd11	764.795	0.637	7.014	2.31969e-12	2.37381e-11	7.722	3.283	4.116	3.86058e-05	0.000322463
Eid2b	95.577	0.636	3.352	0.000801865	0.00262908	6.36	2.332	3.309	0.000936366	0.00517393
Tia1	1435.46	0.635	7.158	8.17621e-13	8.73662e-12	11.533	5.35	7.742	9.76099e-15	5.31742e-13
Rasa3	1549.25	0.631	9.495	2.20161e-21	4.91559e-20	25.521	1.401	3.184	0.00145452	0.00747465
Radil	562.588	0.629	6.517	7.19112e-11	6.36358e-10	2.162	5.767	3.075	0.00210758	0.0102331
Zhx3	752.911	0.625	7.343	2.09412e-13	2.38279e-12	6.627	8.469	4.623	3.7741e-06	4.07466e-05
Rai1	4814.62	0.622	10.16	2.98476e-24	8.258e-23	35.606	6.436	9.726	2.33963e-22	3.29811e-20
Dpf2	2848.99	0.619	10.42	2.01721e-25	6.18095e-24	17.717	8.215	4.442	8.92515e-06	8.78352e-05
Scg2	9198.4	0.619	12.404	2.48574e-35	1.3875e-33	19.63	1.482	2.9	0.00373076	0.0166119
Bace1	753.239	0.618	7.211	5.53555e-13	6.0403e-12	6.88	8.145	4.277	1.8948e-05	0.000171826
Snx25	3407.48	0.616	10.682	1.23697e-26	4.12253e-25	28.873	2.895	5.43	5.63321e-08	9.0277e-07
Afap1	847.677	0.615	7.002	2.51677e-12	2.56563e-11	26.721	2.074	4.203	2.63829e-05	0.00023006
Hip1	2269.8	0.615	10.883	1.39542e-27	5.00596e-26	19.696	3.229	3.177	0.00148983	0.00762711
Sgpp1	1036.87	0.614	7.056	1.70851e-12	1.77223e-11	50.728	1.57	4.552	5.32106e-06	5.53778e-05
Ypel5	565.465	0.613	5.889	3.88265e-09	2.90317e-08	23.172	2.706	4.93	8.22377e-07	1.04133e-05
Trim2	1172.93	0.611	6.349	2.16393e-10	1.82874e-09	7.257	8.798	4.833	1.34719e-06	1.6151e-05
Trim3	1665.8	0.611	9.182	4.24775e-20	8.57284e-19	8.1	8.554	4.859	1.17732e-06	1.43107e-05
Ankrd50	1787.56	0.61	9.541	1.42114e-21	3.21348e-20	20.086	1.502	2.968	0.0029985	0.0138104
E130309D02Rik	1804.39	0.61	7.991	1.33835e-15	1.86112e-14	20.002	9.868	6.948	3.69533e-12	1.32907e-10
Mxd3	427.67	0.604	5.621	1.89314e-08	1.29099e-07	6.128	2.615	3.131	0.00174071	0.0087091
Gjc1	434.891	0.602	5.702	1.18274e-08	8.27403e-08	6.301	7.594	4.239	2.24881e-05	0.000199489
Ddhd1	1095.88	0.6	8.221	2.01327e-16	2.99532e-15	11.448	3.399	4.656	3.22612e-06	3.54611e-05
Etnk1	2910.93	0.598	8.421	3.73955e-17	5.95196e-16	119.903	1.378	4.155	3.25973e-05	0.00027718
Gm26397	27.595	0.598	2.318	0.0204615	0.0475747	35.191	4.306	8.363	6.10104e-17	4.37276e-15
Slx4ip	512.01	0.597	5.883	4.02452e-09	2.99661e-08	18.979	3.701	2.523	0.0116392	0.0423118
Tysnd1	971.948	0.596	6.818	9.22863e-12	8.93425e-11	2.089	6.35	2.701	0.00690364	0.0276853
Rnf19a	964.559	0.595	7.601	2.94915e-14	3.61044e-13	10.435	1.795	2.882	0.00395418	0.0174216
Slc2a3	5114.42	0.595	10.789	3.89902e-27	1.35608e-25	222.193	1.691	4.609	4.04466e-06	4.33217e-05
Carmil3	2207.7	0.592	10.099	5.55827e-24	1.49886e-22	3.594	7.512	3.561	0.000368985	0.00233501
Mknk2	2130.14	0.591	9.041	1.55328e-19	2.98035e-18	22.065	1.694	2.931	0.00338293	0.0152944
Fam53a	810.911	0.589	6.791	1.1148e-11	1.06758e-10	15.826	10.632	7.383	1.54194e-13	6.90714e-12
Dusp8	1075.82	0.587	8.032	9.58061e-16	1.34753e-14	19.751	2.184	4.267	1.9804e-05	0.000178663
Gls2	712.881	0.587	6.869	6.46121e-12	6.3733e-11	7.845	6.079	3.012	0.00259707	0.0122401
Gm50010	121.311	0.587	3.329	0.000872525	0.00283216	3.093	3.351	3.026	0.002478	0.011751
Evl	3398.69	0.585	9.775	1.44211e-22	3.52015e-21	2.78	6.698	3.554	0.000379352	0.00238702
Myt1l	1259.67	0.585	7.604	2.86578e-14	3.51647e-13	18.175	2.166	3.842	0.000121867	0.000883455
Arhgap26	1401.72	0.584	8.561	1.11448e-17	1.86299e-16	39.845	2.601	5.811	6.22355e-09	1.21227e-07
Efr3b	1327.23	0.583	8.443	3.09047e-17	4.98346e-16	19.43	4.528	4.497	6.89791e-06	6.98575e-05
Srrm4	1920.8	0.582	7.422	1.15529e-13	1.34917e-12	43.031	1.487	3.641	0.000271472	0.00178564
St18	1034.32	0.581	6.203	5.52212e-10	4.50921e-09	3.426	7.327	3.458	0.000544897	0.00326105
Ext1	1175	0.58	8.149	3.68277e-16	5.35443e-15	13.291	1.508	2.655	0.00792329	0.0309071
Gnaz	760.598	0.579	6.078	1.2142e-09	9.58633e-09	10.37	7.235	4.676	2.92538e-06	3.25402e-05
Klhl25	351.028	0.579	4.99	6.03315e-07	3.34421e-06	3.006	6.246	2.814	0.00489065	0.0208376
Atp6v0e2	2633.67	0.578	9.628	6.06469e-22	1.40111e-20	22.534	3.278	2.828	0.00468106	0.0200972
Snora23	9.709	0.578	2.36	0.0182661	0.0431617	68.959	1.772	4.245	2.18646e-05	0.00019483
Snx18	2310.52	0.578	9.505	2.00596e-21	4.49132e-20	84.034	1.325	2.499	0.0124619	0.0446532
Jag1	109.796	0.576	3.094	0.00197307	0.00596666	6.305	2.254	3.243	0.00118182	0.00632118
Traf3	1504.33	0.573	8.198	2.45197e-16	3.61434e-15	26.355	1.23	2.882	0.003949	0.0174065
Pcdhgb2	151.755	0.57	3.355	0.000793128	0.0026015	2.586	6.257	2.74	0.00614502	0.0251829
Tulp4	917.44	0.57	6.635	3.24011e-11	2.9608e-10	15.622	4.505	2.488	0.0128501	0.0457466
Actr8	1104.28	0.569	7.661	1.84135e-14	2.29651e-13	5.436	7.485	4.462	8.10454e-06	8.05148e-05
Fam219a	1598.15	0.568	8.824	1.10793e-18	1.99403e-17	11.658	6.961	3.021	0.00252135	0.0119343
Timm29	1749.21	0.568	8.639	5.67869e-18	9.69657e-17	78.276	3.028	9.437	3.82115e-21	4.71603e-19
Ptpn4	1132.19	0.567	3.199	0.00137887	0.00430264	2.126	6.424	2.74	0.00613621	0.0251537
Coa7	576.522	0.566	5.983	2.19415e-09	1.68644e-08	12.056	1.7	3.389	0.000701106	0.00404141
Bcl2l2	810.079	0.565	6.321	2.59635e-10	2.17804e-09	29.769	1.279	2.991	0.00277659	0.0129406
Fam168b	5290.57	0.565	11.895	1.26202e-32	6.12365e-31	165.667	2.312	4.326	1.51583e-05	0.000140414
Klhl42	765.558	0.563	6.58	4.70918e-11	4.21871e-10	34.914	1.252	3.104	0.00190675	0.00939445
Tug1	1817.27	0.563	7.53	5.07595e-14	6.13882e-13	14.055	1.895	3.895	9.81812e-05	0.000732112
Hsdl1	1508.39	0.562	8.272	1.31445e-16	1.99277e-15	33.043	1.161	2.732	0.00628558	0.0256565
Pofut2	2214.95	0.562	9.146	5.91366e-20	1.17713e-18	10.025	9.448	5.541	3.00104e-08	5.11242e-07
Plekha6	4091.22	0.561	10.648	1.77937e-26	5.85686e-25	37.833	1.687	4.039	5.37906e-05	0.000433003
Ptdss1	3249.56	0.56	9.522	1.70346e-21	3.83015e-20	14.39	4.877	7.919	2.4025e-15	1.4425e-13
Btrc	668.081	0.557	5.978	2.26249e-09	1.73313e-08	3.788	2.59	2.556	0.0105959	0.0391607
Insyn1	301.307	0.556	4.297	1.72896e-05	7.65847e-05	24.717	2.489	4.736	2.17971e-06	2.49359e-05
Lmnb2	2257.12	0.556	8.802	1.34369e-18	2.40748e-17	25.842	0.996	2.58	0.00988435	0.0370027
Ppp3cb	1985.09	0.556	6.822	8.98876e-12	8.7179e-11	13.82	10.951	7.729	1.08732e-14	5.88023e-13
Pspc1	956.291	0.556	7.181	6.90542e-13	7.46365e-12	4.779	1.942	2.547	0.0108753	0.0399994
Socs2	598.233	0.556	5.993	2.0615e-09	1.58831e-08	2.051	4.336	3.396	0.000682735	0.0039537
Aph1b	406.184	0.554	4.903	9.42327e-07	5.07192e-06	20.593	1.478	3.556	0.000376507	0.00237313
Dpysl5	974.283	0.554	6.902	5.14239e-12	5.12122e-11	43.922	10.637	7.389	1.47474e-13	6.63612e-12
Snx27	2149.2	0.553	8.366	5.96162e-17	9.33968e-16	18.186	1.692	3.213	0.00131249	0.00688272
Tmcc3	1552.72	0.552	8.09	5.97417e-16	8.56118e-15	35.919	1.86	3.642	0.00027075	0.00178247
Abat	2583.57	0.551	10.049	9.31506e-24	2.48256e-22	22.626	1.261	3.361	0.000775738	0.00441514
Arpc1b	2152.07	0.551	8.894	5.87965e-19	1.07641e-17	5.043	3.76	4.018	5.87826e-05	0.000466746
9430018G01Rik	58.239	0.549	2.472	0.0134531	0.0330103	4.488	3.747	4.694	2.6818e-06	3.01465e-05
Ablim1	3935.14	0.549	9.874	5.41584e-23	1.37892e-21	98.706	2.292	3.809	0.000139253	0.000992084
Adgrl1	5553.82	0.548	11.123	9.65338e-29	3.70449e-27	3.949	7.51	3.633	0.000279666	0.00183305
Rap2a	581.597	0.548	5.331	9.77896e-08	6.03445e-07	41.516	2.064	4.238	2.25572e-05	0.000200042
Sgsh	443.268	0.548	5.181	2.20246e-07	1.2979e-06	8.706	6.077	2.619	0.00882487	0.0338126
Mcam	1471.81	0.547	7.681	1.58109e-14	1.98588e-13	41.622	6.046	12.702	5.7315e-37	2.18561e-34
Efna5	2412.79	0.545	8.981	2.68204e-19	5.061e-18	90.154	2.075	6.7	2.0899e-11	6.5091e-10
Fam98c	726.999	0.545	6.038	1.55583e-09	1.2185e-08	2.777	6.686	3.05	0.00228603	0.0109777
Susd6	1322.62	0.545	7.894	2.92797e-15	3.91148e-14	24.182	1.683	4.066	4.78412e-05	0.000391039
Mob3a	898.027	0.542	6.463	1.02395e-10	8.93244e-10	46.075	1.915	4.766	1.87962e-06	2.17708e-05
Wbp1l	1208.95	0.542	7.579	3.49398e-14	4.2611e-13	35.185	1.65	4.215	2.49634e-05	0.000219354
Sertad4	1177.4	0.536	7.514	5.75241e-14	6.93068e-13	10.605	7.02	3.461	0.000537852	0.00322798
Slc25a38	721.778	0.536	6.12	9.37844e-10	7.49712e-09	13.238	1.248	2.484	0.0130078	0.0461588
Acvr2a	814.006	0.532	5.793	6.91069e-09	4.98294e-08	25.992	1.497	3.566	0.000363017	0.00230177
D430042O09Rik	623.46	0.532	5.735	9.75925e-09	6.88148e-08	2.955	6.779	3.107	0.00188725	0.00931845
Limch1	1447.8	0.532	8.09	5.94954e-16	8.53355e-15	10.45	8.853	5.061	4.16047e-07	5.57931e-06
Arf2	1658.15	0.53	7.561	3.99168e-14	4.86437e-13	57.128	2.754	7.646	2.06532e-14	1.05915e-12
Slc35e3	631.044	0.528	5.45	5.04919e-08	3.25415e-07	17.15	1.193	2.7	0.00693498	0.0277773
Hcn2	1496.14	0.527	7.479	7.47642e-14	8.9203e-13	11.767	2.081	2.692	0.00711066	0.0283245
Macf1	4461.21	0.527	8.33	8.07811e-17	1.25081e-15	28.304	7.988	3.913	9.10424e-05	0.000685908
Pusl1	1595.59	0.526	7.668	1.74187e-14	2.17584e-13	16.9	1.786	3.444	0.000573595	0.00340743
Samd5	2173.49	0.526	6.913	4.75818e-12	4.75342e-11	76.902	1.273	4.603	4.17339e-06	4.45721e-05
Stmn4	1285.41	0.526	7.31	2.66356e-13	3.01141e-12	41.675	3.767	2.544	0.0109456	0.0402232
Stx6	1402.13	0.526	7.369	1.71359e-13	1.97088e-12	8.252	6.897	4.495	6.96914e-06	7.0435e-05
2700081O15Rik	1294.89	0.525	7.225	5.01579e-13	5.49191e-12	36.986	2.398	6.432	1.25961e-10	3.39364e-09
Lyrm9	391.45	0.524	4.61	4.03343e-06	1.97757e-05	14.325	2.248	4.482	7.41016e-06	7.44872e-05
B3gntl1	367.808	0.523	4.681	2.85117e-06	1.4246e-05	14.686	2.795	4.661	3.14726e-06	3.46583e-05
Cdc6	1184.55	0.522	6.587	4.48608e-11	4.03242e-10	6.925	4.374	3.495	0.000473899	0.00290034
Epb41l1	7355.59	0.522	10.971	5.25362e-28	1.94141e-26	12.383	3.849	3.227	0.00125086	0.00662845
Coro1a	279.535	0.521	4.126	3.68581e-05	0.000154234	4.889	5.687	2.639	0.00830391	0.032152
Pgrmc2	2182.06	0.52	8.025	1.01756e-15	1.4287e-14	55.931	1.427	2.616	0.00890317	0.0340302
Zfp60	746.24	0.519	5.51	3.59811e-08	2.35701e-07	23.426	4.775	9.689	3.3686e-22	4.66027e-20
Ppt2	515.135	0.518	4.943	7.71258e-07	4.21079e-06	7.699	6.002	2.472	0.0134255	0.047308
Lnx1	427.217	0.516	4.653	3.26381e-06	1.62013e-05	1.786	6.443	2.682	0.00731211	0.0289294
Sgtb	1141.3	0.516	6.69	2.22692e-11	2.07291e-10	14.765	2.051	4.059	4.92102e-05	0.000400906
Zfp934	64.404	0.516	2.424	0.0153359	0.0370382	26.149	4.832	7.492	6.77752e-14	3.18468e-12
Emc8	2425.86	0.515	8.799	1.37961e-18	2.4663e-17	12.95	8.48	4.886	1.0287e-06	1.26315e-05
Tnik	1976.93	0.512	7.864	3.73462e-15	4.94357e-14	76.407	3.005	6.659	2.74853e-11	8.35911e-10
Lgalsl	1370.79	0.511	7.14	9.33505e-13	9.93498e-12	39.762	4.287	10.612	2.60706e-26	4.90788e-24
Qk	1949.53	0.511	5.919	3.24381e-09	2.44496e-08	7.206	1.875	2.634	0.00844097	0.0325978
Pofut1	1208.72	0.51	6.584	4.56463e-11	4.09841e-10	6.21	8.074	4.348	1.37381e-05	0.00012862
Zc3h10	1047.61	0.509	6.169	6.88608e-10	5.56886e-09	13.738	2.479	4.38	1.18678e-05	0.00011322
Fnip2	1562.83	0.508	7.356	1.89652e-13	2.16722e-12	15.869	2.368	3.471	0.000519303	0.00312928
Rtl6	778.95	0.508	5.842	5.17071e-09	3.78474e-08	11.829	1.167	2.465	0.0137126	0.048109
Smg1	6060.99	0.508	7.465	8.30525e-14	9.84298e-13	8.495	6.175	2.658	0.00785989	0.0307207
Clstn1	9962.48	0.507	11.48	1.668e-30	7.13888e-29	72.031	1.02	2.805	0.00503773	0.0213177
Mtch1	4170.43	0.507	9.172	4.62312e-20	9.29515e-19	5.276	7.866	4.623	3.78051e-06	4.0801e-05
Zkscan1	1351.44	0.507	6.928	4.26513e-12	4.27692e-11	33.614	2.791	4.029	5.59677e-05	0.000447862
Orai2	656.454	0.506	5.32	1.03766e-07	6.37615e-07	27.591	2.31	6.032	1.623e-09	3.51598e-08
Sesn1	720.444	0.506	5.658	1.53571e-08	1.05673e-07	28.326	2.627	6.403	1.52613e-10	4.0675e-09
Syne3	330.222	0.505	3.992	6.54706e-05	0.000262408	4.699	5.248	3.794	0.000147998	0.00104636
Atp6v1e1	2271.92	0.504	8.077	6.65838e-16	9.49057e-15	10.035	6.766	3.942	8.08256e-05	0.000616272
Mapk3	2493.41	0.504	7.592	3.15856e-14	3.8609e-13	4.829	7.409	3.651	0.000261248	0.00172641
Limk2	2639.04	0.502	8.774	1.71732e-18	3.05973e-17	39.82	2.603	3.568	0.000360319	0.00228709
Pcmtd1	553.596	0.502	4.447	8.71361e-06	4.06143e-05	15.915	3.115	4.023	5.74974e-05	0.000457886
Myh10	7862.19	0.501	9.933	2.99924e-23	7.69772e-22	84.732	1.06	2.588	0.00964614	0.0362862
Shf	613.754	0.501	4.895	9.85295e-07	5.27827e-06	14.141	9.895	7.086	1.37827e-12	5.32405e-11
Luzp1	3967.98	0.5	8.369	5.80938e-17	9.11907e-16	9.805	8.857	5.929	3.04599e-09	6.29114e-08
2610005L07Rik	520.675	0.499	4.911	9.05754e-07	4.89322e-06	49.985	2.839	7.337	2.17801e-13	9.59743e-12
St3gal2	1169.51	0.498	6.892	5.49572e-12	5.45608e-11	10.638	2.96	3.42	0.000626299	0.00367356
Lhfpl4	1273.57	0.496	6.638	3.17681e-11	2.90628e-10	22.733	1.48	3.165	0.00155266	0.00790924
Nat14	416.862	0.496	4.432	9.33113e-06	4.32276e-05	17.263	2.918	2.834	0.00459897	0.0198219
Nkiras2	2210.28	0.496	7.714	1.2162e-14	1.54091e-13	5.801	6.141	2.634	0.00843805	0.0325907
Snx30	843.481	0.493	5.184	2.17287e-07	1.28188e-06	18.39	2.515	4.623	3.77332e-06	4.07466e-05
Clcn4	2049.47	0.492	8.321	8.69855e-17	1.34168e-15	13.069	9.583	6.071	1.27286e-09	2.81905e-08
Rmi1	347.735	0.492	3.951	7.78839e-05	0.000307986	3.819	8.357	4.226	2.38017e-05	0.000210014
Shisal1	2337.37	0.492	8.207	2.27301e-16	3.35984e-15	58.494	10.747	6.023	1.71428e-09	3.69222e-08
Carnmt1	117.765	0.491	2.689	0.0071673	0.0189952	4.399	6.212	6.604	4.00338e-11	1.17433e-09
Tmem30a	2715.74	0.491	5.704	1.16875e-08	8.18328e-08	32.455	11.283	6.75	1.47964e-11	4.72216e-10
Lgals8	1093.66	0.489	6.39	1.6602e-10	1.42262e-09	11.53	9.149	6.282	3.34004e-10	8.27195e-09
Parp1	8357.27	0.489	10.242	1.28845e-24	3.67301e-23	86.921	1.436	4.935	8.02858e-07	1.02009e-05
Dda1	2900.06	0.488	7.478	7.53175e-14	8.96621e-13	31.968	8.761	5.315	1.06817e-07	1.621e-06
2810004N23Rik	3684.55	0.485	9.211	3.24327e-20	6.62091e-19	57.496	1.967	6.241	4.34022e-10	1.04277e-08
Lsm11	1056.9	0.485	5.768	8.03781e-09	5.73862e-08	34.911	2.753	5.65	1.60736e-08	2.88529e-07
Usp47	5945.88	0.485	9.579	9.76491e-22	2.22378e-20	30.505	5.649	9.213	3.17492e-20	3.53688e-18
A930004D18Rik	260.887	0.479	3.36	0.000778721	0.00256214	5.287	3.453	4.551	5.33073e-06	5.54396e-05
Agrn	7880.82	0.479	9.062	1.28231e-19	2.48433e-18	11.418	4.943	4.193	2.75538e-05	0.000238914
Fmnl2	2443.39	0.479	5.735	9.74435e-09	6.87401e-08	37.674	3.113	4.38	1.18686e-05	0.00011322
Plcb3	1849.56	0.479	6.761	1.36695e-11	1.29431e-10	5.538	2.792	2.832	0.00462132	0.0198924
Ralgds	2326.47	0.478	7.846	4.29516e-15	5.65276e-14	3.281	7.065	3.276	0.00105108	0.00570344
Abl1	2343.23	0.476	7.912	2.54164e-15	3.42981e-14	26.028	1.712	3.205	0.00135229	0.00703439
Gm5930	101.282	0.476	2.459	0.0139217	0.0339979	3.025	4.108	3.1	0.00193416	0.00950275
Bok	2929.71	0.474	7.107	1.18747e-12	1.25127e-11	27.57	10.906	7.779	7.30955e-15	4.09445e-13
Smyd5	3476.37	0.474	7.956	1.7729e-15	2.43777e-14	2.563	3.788	3.362	0.000774012	0.00440728
Umad1	391.16	0.474	4.339	1.42827e-05	6.40834e-05	5.809	7.804	4.083	4.44077e-05	0.000365667
Dzank1	370.866	0.473	4.01	6.07251e-05	0.000244802	11.146	9.89	6.469	9.89765e-11	2.70833e-09
Gmppb	335.488	0.473	3.988	6.6535e-05	0.000266407	3.805	3.68	3.458	0.000544818	0.00326105
Jun	2458.18	0.471	7.512	5.81939e-14	7.00081e-13	865.092	5.049	16.389	2.28779e-60	2.72192e-57
Sp9	296.701	0.471	3.755	0.000173448	0.000643188	8.575	2.8	4.379	1.19118e-05	0.000113473
BC005537	3978.19	0.469	9.215	3.11581e-20	6.37703e-19	218.949	2.604	6.009	1.87123e-09	3.99841e-08
Car12	1328.4	0.469	5.389	7.09593e-08	4.48276e-07	35.867	1.833	2.914	0.00356442	0.015991
Prima1	360.289	0.468	4.192	2.76808e-05	0.000118407	17.154	2.252	3.793	0.000148859	0.00105145
Plcg1	3472.44	0.467	8.516	1.65061e-17	2.71654e-16	28.143	2.036	5.395	6.84793e-08	1.08228e-06
Sapcd2	601.254	0.467	4.924	8.49822e-07	4.61762e-06	4.731	4.643	4.789	1.67332e-06	1.96104e-05
Clasp2	2583.08	0.466	6.701	2.06911e-11	1.93505e-10	29.659	2.151	4.521	6.15627e-06	6.31204e-05
Sh3glb2	1858.94	0.466	7.166	7.69437e-13	8.27715e-12	9.255	4.031	4.666	3.06612e-06	3.39155e-05
Cdc42bpg	793.327	0.465	5.597	2.17687e-08	1.47252e-07	13.262	2.478	4.328	1.50544e-05	0.000139495
Tmem126b	608.45	0.465	4.854	1.20804e-06	6.37313e-06	15.455	1.687	3.139	0.00169599	0.00852986
0610010F05Rik	1180.53	0.463	4.825	1.40349e-06	7.32709e-06	6.812	6.124	2.687	0.00721187	0.0286128
Carhsp1	1708.35	0.463	6.588	4.46123e-11	4.01234e-10	70.888	1.586	4.401	1.07902e-05	0.000104068
Celsr3	5970.83	0.463	7.086	1.37747e-12	1.44197e-11	23.402	5.766	2.841	0.0044919	0.0194196
Fam102b	2210.92	0.463	6.823	8.92164e-12	8.66859e-11	38.013	2.645	3.094	0.00197345	0.00966545
Tomm40l	1162.09	0.462	6.219	5.00606e-10	4.1004e-09	9.407	8.678	5.138	2.77306e-07	3.8742e-06
Slc9a5	1363.31	0.461	7.018	2.24305e-12	2.29834e-11	20.64	2.509	4.693	2.68896e-06	3.02041e-05
Dusp3	2353.74	0.458	7.461	8.58949e-14	1.01648e-12	76.02	1.447	4.631	3.64254e-06	3.9517e-05
Il17rd	533.932	0.458	4.477	7.577e-06	3.55867e-05	14.719	2.583	4.469	7.86048e-06	7.82732e-05
Lrrc58	3388.48	0.458	3.653	0.000258838	0.000928462	195.49	0.972	3.117	0.00182884	0.00906312
Dna2	2023.05	0.457	5.814	6.09739e-09	4.4265e-08	3.537	5.289	2.696	0.00701213	0.0280222
Tnk2	3413.61	0.457	7.932	2.1532e-15	2.93541e-14	3.729	7.292	3.476	0.000509726	0.00308156
Greb1	731.015	0.455	5.155	2.53096e-07	1.47569e-06	7.412	8.636	4.847	1.25272e-06	1.51468e-05
Cc2d1b	933.12	0.454	5.738	9.56777e-09	6.75541e-08	5.459	6.214	3.615	0.000300693	0.00195237
Map9	1304.4	0.454	5.14	2.75381e-07	1.59745e-06	49.129	2.299	5.023	5.09652e-07	6.73231e-06
Mtcl1	3381.61	0.454	8.078	6.58521e-16	9.39466e-15	42.504	1.604	3.957	7.6031e-05	0.000582552
Adam15	2471.75	0.452	7.268	3.64756e-13	4.05782e-12	8.461	8.155	4.587	4.4914e-06	4.75587e-05
Fam131b	1346.43	0.452	6.288	3.22086e-10	2.67662e-09	18.736	1.464	3.573	0.000353312	0.00224982
Rimbp2	1021.08	0.452	5.154	2.55372e-07	1.48841e-06	3.856	3.498	3.092	0.00198799	0.00972387
Sh3bgrl2	227.532	0.45	2.999	0.00271267	0.00794587	9.919	2.324	4.059	4.93011e-05	0.000401317
Tada2b	591.014	0.45	4.675	2.93929e-06	1.4668e-05	10.295	1.446	2.588	0.00965327	0.0363084
Telo2	1399.2	0.45	6.655	2.83212e-11	2.59988e-10	4.477	6.985	3.358	0.000786053	0.00446275
Micu3	1325.45	0.448	5.013	5.37022e-07	2.99861e-06	33.171	2.278	4.848	1.245e-06	1.50717e-05
Vav2	2813.35	0.447	8.15	3.64769e-16	5.30826e-15	51.961	4.632	9.455	3.22807e-21	4.0174e-19
Zdhhc2	4044.56	0.447	7.745	9.5589e-15	1.223e-13	11.046	9.19	5.532	3.17086e-08	5.37096e-07
Rnf169	792.183	0.445	5.171	2.32779e-07	1.36613e-06	14.948	1.424	2.767	0.0056534	0.0235181
Snx13	1089.03	0.445	4.905	9.35256e-07	5.03895e-06	10.066	1.716	2.505	0.0122446	0.0440032
Synj2	694.472	0.445	4.825	1.39777e-06	7.30172e-06	2.065	6.669	2.806	0.00501812	0.0212711
Tmem161a	1206.17	0.445	5.647	1.63612e-08	1.12147e-07	4.279	8.246	3.983	6.79797e-05	0.000529039
Adam19	5246.92	0.443	8.209	2.23713e-16	3.31294e-15	5.32	6.686	2.859	0.00425189	0.0185328
Tmem104	898.92	0.443	5.493	3.95619e-08	2.58309e-07	2.648	6.297	2.786	0.00533761	0.0223766
Slc16a3	9787.22	0.442	6.683	2.34472e-11	2.17244e-10	30.844	10.712	7.733	1.05351e-14	5.71815e-13
Zeb2	2163.05	0.442	5.296	1.18112e-07	7.20223e-07	7.879	6.32	2.697	0.00699293	0.0279755
Hyou1	14377.2	0.441	8.591	8.6101e-18	1.44382e-16	27.628	4.209	4.898	9.7047e-07	1.20324e-05
Tbl2	2442.44	0.441	7.738	1.0128e-14	1.29243e-13	46.653	2.168	6.144	8.05478e-10	1.84862e-08
Cep83os	165.978	0.44	2.783	0.00537887	0.0146583	9.264	1.891	3.325	0.000883902	0.00492492
Kmt2c	4831.85	0.44	5.777	7.58229e-09	5.4304e-08	37.63	1.243	3.795	0.000147578	0.00104371
Tsc22d3	2161.62	0.44	7.181	6.9454e-13	7.49671e-12	53.416	4.581	8.271	1.32383e-16	9.14389e-15
Zfp422	921.99	0.44	5.617	1.94464e-08	1.32385e-07	10.036	4.094	2.763	0.00572659	0.0237727
P2rx3	280.951	0.438	3.291	0.00100001	0.00319986	6.671	8.359	4.521	6.1534e-06	6.31127e-05
Nek1	1940.44	0.437	4.901	9.52396e-07	5.11748e-06	11.084	9.313	5.608	2.04539e-08	3.60202e-07
Atg12	1631.82	0.436	6.794	1.08699e-11	1.04409e-10	98.166	2.689	8.867	7.49089e-19	7.05092e-17
Mapt	4103.02	0.436	8.238	1.74477e-16	2.61045e-15	8.348	5.991	2.459	0.0139167	0.0486872
Rcan1	1169.1	0.436	5.671	1.42227e-08	9.83329e-08	13.647	2.305	3.986	6.72188e-05	0.000523392
Serinc5	671.978	0.436	4.615	3.93094e-06	1.92969e-05	29.621	1.396	3.854	0.000116354	0.0008497
Kcnn3	389.879	0.435	3.674	0.000238635	0.000860725	27.843	1.46	3.684	0.000229316	0.00154072
1810055G02Rik	907.882	0.432	4.999	5.76919e-07	3.20345e-06	4.438	5.504	2.989	0.00279521	0.013005
Myt1	1371.46	0.432	5.405	6.46777e-08	4.11033e-07	12.883	9.744	6.65	2.9212e-11	8.83785e-10
Pcdhgb8	152.761	0.432	2.622	0.00874098	0.0226896	3.123	3.962	3.748	0.000178422	0.0012339
Zfp319	1265.14	0.432	5.746	9.1632e-09	6.49562e-08	33.788	1.113	2.768	0.00563774	0.0234595
Arl16	335.787	0.431	3.723	0.000196936	0.000720911	5.296	4.249	3.008	0.0026265	0.012371
Ctbp1	4321.15	0.43	8.763	1.89578e-18	3.36643e-17	5.231	8.228	3.95	7.81631e-05	0.000597626
Bag1	2206.96	0.426	6.728	1.7224e-11	1.62316e-10	5.934	5.883	2.746	0.00603999	0.0248312
Taok2	3638.34	0.426	7.953	1.82006e-15	2.49618e-14	32.522	3.458	7.745	9.57603e-15	5.24548e-13
Ppp3r1	4329.9	0.425	7.466	8.27217e-14	9.81106e-13	85.56	1.008	2.958	0.00310028	0.0142087
Brat1	1464.38	0.424	5.865	4.48081e-09	3.30706e-08	16.365	5.851	3.526	0.000421678	0.0026201
Coa5	3190.02	0.424	6.686	2.29519e-11	2.13398e-10	93.619	0.993	3.592	0.000327722	0.00210626
Phldb1	3777.22	0.424	7.355	1.90398e-13	2.17419e-12	29.839	3.71	2.701	0.00691147	0.0277011
Ssr3	7711.08	0.423	8.726	2.64741e-18	4.61894e-17	84.962	1.385	4.062	4.8619e-05	0.000396525
Ccdc85c	1881.48	0.422	6.342	2.26934e-10	1.91377e-09	33.55	1.85	4.39	1.13339e-05	0.000108712
Ncor1	6230.88	0.422	7.883	3.18916e-15	4.24264e-14	48.089	4.942	7.569	3.75069e-14	1.83488e-12
Slc4a8	3119.72	0.422	7.964	1.65985e-15	2.2843e-14	28.432	1.202	2.72	0.00652629	0.0264466
Stim2	921.846	0.421	5.413	6.19364e-08	3.94711e-07	5.757	7.992	4.126	3.69824e-05	0.00031021
Cip2a	1896.78	0.42	3.067	0.00215928	0.00646245	9.832	9.567	5.683	1.32137e-08	2.40827e-07
Rian	152.863	0.42	2.593	0.00951563	0.0243449	3.124	4.539	2.492	0.0127043	0.0453251
Zdhhc3	2392.87	0.42	6.77	1.28838e-11	1.22281e-10	2.082	5.939	2.552	0.0107095	0.0395139
Ahdc1	1597.57	0.419	5.739	9.51722e-09	6.72567e-08	9.096	8.522	4.48	7.46742e-06	7.49362e-05
Mxd1	259.739	0.418	3.264	0.00109671	0.00347655	2.903	7.105	3.227	0.00124891	0.00662169
Arl5a	853.907	0.417	4.895	9.82809e-07	5.26672e-06	46.954	1.111	3.095	0.00196863	0.00964663
Cadm1	3929.74	0.417	7.266	3.70367e-13	4.11737e-12	50.919	2.527	2.877	0.00400965	0.0176216
Gnas	29057.4	0.417	8.717	2.85802e-18	4.97551e-17	71.814	3.276	4.81	1.50939e-06	1.79008e-05
Palm	3302.39	0.417	6.653	2.87523e-11	2.63794e-10	17.661	9.895	6.576	4.82143e-11	1.39097e-09
Rgl2	1229.85	0.417	5.853	4.81597e-09	3.54132e-08	5.342	7.572	3.849	0.000118714	0.000864386
Dolpp1	1139.06	0.416	5.375	7.67424e-08	4.8157e-07	20.472	10.805	7.413	1.23495e-13	5.61657e-12
Slc26a2	604.325	0.416	4.341	1.41995e-05	6.37639e-05	14.331	1.823	3.57	0.000356968	0.00226801
Zdhhc7	1665.1	0.415	6.116	9.60601e-10	7.66368e-09	9.677	3.725	5.516	3.46476e-08	5.82236e-07
Nsd3	5248.06	0.414	8.175	2.94672e-16	4.31573e-15	3.45	3.509	3.255	0.00113326	0.00608882
Zfp787	638.213	0.414	4.047	5.18924e-05	0.000211653	16.913	2.567	5.405	6.47362e-08	1.02585e-06
Hmg20a	1067.1	0.413	5.657	1.54186e-08	1.0605e-07	21.577	1.131	2.806	0.00501894	0.0212715
Zfp458	207.604	0.413	2.812	0.00492703	0.0135589	3.698	7.569	4.217	2.47939e-05	0.000217928
Csnk1g3	2407.55	0.412	6.697	2.12176e-11	1.98196e-10	36.83	1.35	2.625	0.00866738	0.0333121
Gpbp1	3125.26	0.412	5.589	2.28393e-08	1.54037e-07	31.77	1.531	3.339	0.000840748	0.00471567
Grk2	2470.22	0.412	7.232	4.7759e-13	5.24364e-12	3.865	6.832	3.766	0.000165798	0.00115805
Zfp251	627.857	0.412	4.458	8.27003e-06	3.86597e-05	7.414	2.731	4.279	1.87516e-05	0.000170409
Tef	2463.92	0.411	7.114	1.13095e-12	1.19487e-11	37.565	5.279	8.813	1.22004e-18	1.10976e-16
Zfp553	1077.54	0.411	5.178	2.24283e-07	1.32022e-06	19.021	6.426	3.772	0.000162078	0.00113619
Ank2	4677.86	0.41	6.727	1.72613e-11	1.62572e-10	10.362	4.999	2.571	0.0101301	0.0377961
Adcyap1r1	5448.24	0.409	8.27	1.34012e-16	2.02976e-15	25.446	6.437	7.037	1.96874e-12	7.39371e-11
Morc3	2381.82	0.409	6.922	4.46751e-12	4.47424e-11	11.779	9.2	6.468	9.92745e-11	2.71399e-09
Pfkm	2947.73	0.409	7.471	7.94356e-14	9.42833e-13	21.207	9.58	7.559	4.05089e-14	1.97201e-12
Ppp1r37	1256.71	0.408	5.307	1.11199e-07	6.81449e-07	13.275	10.124	6.285	3.2746e-10	8.13699e-09
Ppp2r5a	3620.22	0.408	7.624	2.46467e-14	3.043e-13	100.346	3.788	12.349	4.9352e-35	1.64935e-32
Ntmt1	1747.93	0.407	5.718	1.07581e-08	7.55593e-08	31.516	2.104	3.205	0.00135109	0.00703057
Mast3	1163.49	0.406	5.521	3.36211e-08	2.20876e-07	4.003	6.853	3.348	0.000814069	0.00459201
B4galt1	891.09	0.405	4.985	6.18908e-07	3.42826e-06	40.248	2.447	5.456	4.8769e-08	7.9484e-07
Atf1	1184.54	0.404	5.656	1.55301e-08	1.06771e-07	25.86	3.852	5.572	2.52297e-08	4.36805e-07
Sec61a2	1926.83	0.403	6.375	1.8284e-10	1.56173e-09	3.693	3.09	2.917	0.00353685	0.0158937
Acvr1	744.183	0.401	4.533	5.82028e-06	2.79276e-05	7.861	8.582	4.794	1.63384e-06	1.91779e-05
Daglb	1725.08	0.401	5.874	4.25133e-09	3.15255e-08	27.743	1.368	3.61	0.000306538	0.00198555
2610008E11Rik	257.152	0.399	2.454	0.0141121	0.0343736	10.939	1.651	2.976	0.00291982	0.0135108
Dstyk	611.61	0.399	4.351	1.35332e-05	6.10122e-05	12.947	2.071	3.491	0.000481825	0.00294038
Mrpl49	1174.75	0.399	5.435	5.49338e-08	3.52761e-07	42.727	5.256	2.758	0.00580728	0.0240523
Zfp65	657.971	0.399	3.937	8.24138e-05	0.000324772	18.342	2.211	4.91	9.10251e-07	1.13711e-05
2410002F23Rik	1958.78	0.398	6.199	5.66908e-10	4.62449e-09	35.423	11.084	7.839	4.54929e-15	2.59223e-13
Dixdc1	485.376	0.398	3.786	0.000153151	0.00057365	17.59	2.422	4.432	9.31669e-06	9.11232e-05
Scn3a	387.928	0.398	2.9	0.00372771	0.0105382	10.389	10.404	6.668	2.58584e-11	7.90474e-10
Srd5a1	558.536	0.398	3.93	8.51172e-05	0.000334435	2.129	6.762	2.892	0.00382842	0.0169681
Kat14	1307.7	0.397	5.677	1.37073e-08	9.48932e-08	21.32	1.518	3.117	0.0018288	0.00906312
Senp2	2920.3	0.397	6.914	4.70257e-12	4.7008e-11	17.349	9.784	5.923	3.15295e-09	6.49006e-08
Arvcf	2416.5	0.396	6.406	1.49415e-10	1.28586e-09	18.852	9.654	5.73	1.00411e-08	1.88075e-07
Itpr2	460.021	0.396	3.759	0.000170928	0.000634729	7.532	2.185	3.563	0.000366814	0.00232336
Shd	169.532	0.393	2.567	0.0102572	0.0260119	5.13	7.154	4.631	3.64294e-06	3.9517e-05
Stoml1	647.389	0.393	4.163	3.13965e-05	0.000133054	8.88	4.465	5.871	4.34087e-09	8.68875e-08
Phox2a	3013.27	0.392	6.327	2.50179e-10	2.10314e-09	7.117	2.377	3.718	0.000201105	0.00137076
Ppp1r15b	4940.44	0.392	6.846	7.58002e-12	7.38751e-11	47.15	9.538	10.179	2.45087e-24	3.91929e-22
Rab3c	3133.65	0.392	5.734	9.80896e-09	6.91348e-08	17.444	1.657	2.896	0.00377571	0.0167719
Fam173a	311.034	0.391	3.244	0.00118009	0.00371945	7.527	8.621	4.814	1.47864e-06	1.75674e-05
Fam219b	573.123	0.388	4.047	5.19311e-05	0.000211757	54.817	5.853	3.439	0.000584266	0.00346115
Ank3	4525.3	0.385	5.961	2.50425e-09	1.90916e-08	28.38	1.708	3.99	6.6013e-05	0.000515758
B4galt6	1574.7	0.385	4.924	8.47608e-07	4.60715e-06	46.225	1.676	4.418	9.97147e-06	9.69253e-05
Igsf8	2870.69	0.385	6.257	3.91612e-10	3.23419e-09	16.684	5.541	2.713	0.0066659	0.026917
Katnal1	905.623	0.384	4.394	1.11275e-05	5.08996e-05	29.187	1.125	2.519	0.0117534	0.0426436
Elavl3	4001.99	0.383	7.948	1.89374e-15	2.595e-14	70.668	2.214	6.832	8.35312e-12	2.78537e-10
Polr3h	1331.68	0.383	5.557	2.7479e-08	1.83316e-07	5.297	3.586	2.46	0.0138887	0.0486163
Syt6	4823.68	0.383	7.773	7.6762e-15	9.90645e-14	50.955	1.618	4.064	4.82911e-05	0.000394282
Syt17	602.092	0.38	3.934	8.37115e-05	0.000329317	4.565	6.763	3.25	0.00115337	0.0061839
Zfp664	3484.19	0.379	6.403	1.51927e-10	1.30536e-09	66.004	1.609	2.8	0.00510772	0.0215654
Usf2	1244.56	0.378	5.006	5.54986e-07	3.08919e-06	16.06	10.583	6.85	7.38561e-12	2.49067e-10
Slc25a37	1565.33	0.377	5.702	1.18081e-08	8.26414e-08	9.635	2.649	3.586	0.000336115	0.00215183
Snapc4	1991.41	0.377	6.002	1.9514e-09	1.50785e-08	5.389	3.243	3.567	0.000361064	0.00229134
Cep131	828.284	0.376	4.491	7.07297e-06	3.33891e-05	3.239	5.899	2.488	0.0128543	0.0457561
Pds5b	3089.78	0.376	4.666	3.06931e-06	1.52834e-05	26.547	2.826	3.12	0.00180947	0.00898663
Rabgap1l	477.959	0.376	3.19	0.00142092	0.00441916	10.401	2.687	3.995	6.47309e-05	0.000507741
Ccdc134	873.069	0.375	4.442	8.9149e-06	4.14437e-05	14.572	9.915	6.326	2.52338e-10	6.44806e-09
Creld1	1791.26	0.375	5.435	5.46632e-08	3.51165e-07	4.984	7.616	3.824	0.000131288	0.000941882
Piga	819.921	0.375	4.388	1.14233e-05	5.21629e-05	7.533	2.023	2.897	0.0037639	0.0167294
Specc1l	3008.17	0.375	6.324	2.55061e-10	2.1408e-09	111.98	1.222	3.522	0.000428797	0.00265877
Gucd1	1466.91	0.373	5.349	8.82174e-08	5.47552e-07	23.393	1.948	4.609	4.04282e-06	4.33175e-05
Ankrd24	555.867	0.372	3.903	9.48778e-05	0.000369152	5.362	2.187	3.102	0.00192423	0.00946333
Gpat4	5006.61	0.372	6.902	5.1355e-12	5.11754e-11	8.952	2.739	2.654	0.00795777	0.0310055
Pea15a	2853.34	0.372	6.285	3.28324e-10	2.72561e-09	9.44	3.741	4.183	2.87448e-05	0.00024811
Preb	1658.5	0.372	4.851	1.22975e-06	6.47485e-06	9.694	2.973	3.918	8.91533e-05	0.000673382
Selenow	4509.61	0.372	6.499	8.06379e-11	7.09649e-10	42.263	2.498	6.501	7.99373e-11	2.22419e-09
Rims2	2955.78	0.371	6.183	6.2986e-10	5.1223e-09	9.265	5.365	4.451	8.52759e-06	8.42674e-05
Sptssa	279.487	0.371	2.951	0.00317073	0.00912521	3.402	5.145	2.977	0.00291171	0.0134795
Naa30	753.198	0.37	3.932	8.42846e-05	0.000331327	12.885	3.179	5.334	9.63324e-08	1.48078e-06
Pik3ip1	359.994	0.37	3.223	0.00127011	0.00399058	31.181	1.868	4.559	5.14904e-06	5.37757e-05
Tsc22d1	3349.4	0.37	6.881	5.9565e-12	5.89155e-11	25.91	11.342	7.39	1.46372e-13	6.59941e-12
Lrrc75b	2177.68	0.369	6.353	2.10858e-10	1.7867e-09	69.081	1.978	5.952	2.64928e-09	5.52597e-08
Psd	1327.34	0.369	5.275	1.33087e-07	8.05996e-07	16.055	1.662	3.406	0.000660077	0.00383989
Cpeb4	2453.86	0.368	2.415	0.0157474	0.0379116	27.827	4.221	5.589	2.28197e-08	3.98327e-07
Esyt2	1308.87	0.368	4.383	1.17311e-05	5.35072e-05	4.947	5.747	2.492	0.0127197	0.0453586
Gm13889	321.28	0.368	2.881	0.00396984	0.0111555	29.008	3.619	7.262	3.81341e-13	1.60888e-11
Elovl6	2044.65	0.367	4.636	3.55595e-06	1.75913e-05	157.054	2.412	6.994	2.6761e-12	9.86344e-11
Exoc8	966.626	0.367	4.673	2.96552e-06	1.47942e-05	48.726	2.215	6.127	8.96421e-10	2.0338e-08
Smug1	1054.04	0.367	4.709	2.49411e-06	1.25801e-05	23.957	1.539	3.727	0.000193904	0.00132891
Ubr3	4086.11	0.367	5.539	3.04199e-08	2.01169e-07	6.389	5.625	2.877	0.00401574	0.0176432
1700020I14Rik	948.327	0.366	4.153	3.28426e-05	0.000138667	19.748	1.524	3.1	0.00193846	0.00952074
Pgap1	577.34	0.366	2.89	0.00384695	0.0108426	27.382	1.391	3.448	0.000565468	0.00336775
Soga3	1705.67	0.366	5.472	4.45885e-08	2.89472e-07	47.723	1.545	2.991	0.0027836	0.0129672
Sowahc	893.649	0.366	3.808	0.000140185	0.000528808	22.277	1.974	4.676	2.92257e-06	3.25211e-05
Btbd3	664.771	0.365	3.96	7.5073e-05	0.000298274	12.695	3.986	5.92	3.22006e-09	6.60989e-08
Klhl29	1526.33	0.365	5.384	7.30222e-08	4.60216e-07	21.597	1.889	4.655	3.23843e-06	3.55833e-05
Inpp5f	4380.94	0.364	6.571	4.98786e-11	4.45088e-10	23.012	3.361	6.767	1.31401e-11	4.22985e-10
Mtpn	5727.54	0.364	5.311	1.08983e-07	6.68899e-07	116.749	1.228	3.683	0.000230597	0.00154898
Pou6f1	647.165	0.364	4.043	5.28362e-05	0.000215008	4.55	7.834	3.862	0.000112304	0.000823841
Ric8b	1327.79	0.364	5.385	7.24489e-08	4.57144e-07	21.247	5.418	8.613	7.12532e-18	5.8871e-16
Tent5a	2077.97	0.364	5.253	1.49754e-07	9.00444e-07	13.626	5.369	4.234	2.29691e-05	0.00020315
Wdr13	1113.26	0.364	4.901	9.51134e-07	5.11242e-06	8.4	8.778	5.822	5.8058e-09	1.13536e-07
Fbxo9	792.107	0.363	4.396	1.10157e-05	5.04314e-05	9.013	1.644	2.603	0.0092315	0.0350195
Hdac10	697.516	0.363	3.897	9.72791e-05	0.000377758	3.415	5.067	2.906	0.00366409	0.0163665
Mapk14	3213.65	0.363	6.708	1.96905e-11	1.84796e-10	48.84	0.918	2.632	0.00848999	0.0327679
Sike1	1104.38	0.363	4.865	1.14668e-06	6.07554e-06	25.482	2.661	6.172	6.76268e-10	1.5764e-08
Tmem150c	1434.29	0.361	5.178	2.2381e-07	1.31793e-06	48.765	1.226	3.286	0.00101594	0.00554664
Cbarp	1004.86	0.36	4.622	3.79712e-06	1.8686e-05	3.377	3.265	2.82	0.00480195	0.0205303
Nectin4	219.414	0.36	2.593	0.00951278	0.0243447	2.149	6.008	2.591	0.00955823	0.0360147
Ache	589.335	0.359	3.45	0.000559989	0.00189079	11.257	2.106	2.95	0.00318158	0.0145254
Arpc5	3623.49	0.359	6.869	6.48116e-12	6.38674e-11	12.969	9.604	6.062	1.34344e-09	2.95995e-08
Miga2	1284.73	0.359	4.792	1.65201e-06	8.55348e-06	10.471	8.924	5.355	8.57896e-08	1.33389e-06
Dusp12	774.454	0.358	4.229	2.3465e-05	0.000101682	8.318	7.736	4.051	5.0894e-05	0.000412815
Map3k10	1211.78	0.357	4.321	1.55487e-05	6.94515e-05	16.268	7.436	8.047	8.48946e-16	5.33849e-14
Paox	309.285	0.356	2.873	0.00406104	0.0113877	3.212	7.671	3.544	0.000393521	0.00246626
Iba57	352.594	0.355	3.15	0.00163187	0.00501562	20.976	2.232	4.802	1.57367e-06	1.85669e-05
Ttll12	4274.46	0.355	6.292	3.12594e-10	2.6018e-09	32.016	1.782	4.336	1.45175e-05	0.000135236
Zc3h11a	240.034	0.355	2.546	0.0108829	0.0274289	13.28	7.156	3.128	0.00175997	0.00878787
2610507B11Rik	8146.09	0.354	7.984	1.41372e-15	1.96078e-14	11.401	9.171	6.014	1.81307e-09	3.88809e-08
Ccng2	243.742	0.354	2.637	0.00837384	0.0218467	9.294	3.3	4.119	3.80165e-05	0.000318077
Gdi1	5535.16	0.354	6.815	9.43779e-12	9.12015e-11	13.86	9.724	6.273	3.53841e-10	8.67654e-09
Tnks	6195.35	0.354	5.078	3.82337e-07	2.17676e-06	244.564	1.456	3.843	0.000121642	0.000882241
St6gal1	708.827	0.353	3.981	6.8613e-05	0.000274315	13.295	8.758	6.546	5.92568e-11	1.67861e-09
Hbegf	294.663	0.352	2.831	0.00463847	0.0128423	14.458	1.792	3.077	0.00208852	0.0101538
Acsl4	5375.18	0.351	2.994	0.0027579	0.008068	112.547	8.749	5.414	6.15463e-08	9.78557e-07
Cyb561	990.072	0.351	4.243	2.2071e-05	9.59797e-05	9.345	9.341	5.365	8.08122e-08	1.2614e-06
Tab1	1602.14	0.351	5.173	2.30511e-07	1.35339e-06	35.867	2.485	5.468	4.56057e-08	7.49032e-07
Zfp599	296.413	0.351	2.716	0.00660519	0.0176625	7.454	2.528	3.295	0.000985903	0.00540647
Akap13	1854.56	0.349	4.906	9.29317e-07	5.01203e-06	40.616	1.474	4.069	4.71766e-05	0.000386031
Arpin	830.625	0.349	4.296	1.74206e-05	7.71221e-05	10.163	1.6	2.989	0.00280137	0.0130316
Crls1	928.013	0.349	4.404	1.06447e-05	4.8803e-05	15.847	2.651	3.27	0.00107644	0.00582033
Prrc2c	13948.8	0.349	5.432	5.56005e-08	3.56755e-07	29.334	2.409	5.914	3.3375e-09	6.83682e-08
Zfp646	3625.09	0.349	6.51	7.52041e-11	6.64025e-10	5.906	2.374	3.205	0.00135094	0.00703057
Alg11	931.695	0.348	4.151	3.3122e-05	0.000139736	15.336	1.607	3.428	0.000608858	0.00358203
Ddx19b	2065.73	0.348	5.316	1.05963e-07	6.50611e-07	52.191	2.229	4.897	9.71614e-07	1.20415e-05
Rnf187	11205.3	0.348	6.612	3.79097e-11	3.43858e-10	31.051	11.089	8.036	9.24504e-16	5.78915e-14
Icmt	3798.84	0.347	6.666	2.63696e-11	2.43051e-10	4.129	7.668	3.763	0.000167854	0.00117034
Klhl21	1901.12	0.347	5.684	1.31521e-08	9.11679e-08	62.885	1.687	5.659	1.52403e-08	2.74899e-07
Fam160b2	845.898	0.346	3.905	9.4197e-05	0.00036704	13.201	1.675	2.941	0.00327063	0.0148658
Phf21b	3014.39	0.345	6.29	3.17323e-10	2.63979e-09	15.576	2.657	4.295	1.7504e-05	0.000159861
Zmym6	858.649	0.345	3.739	0.000185104	0.00068165	9.383	1.944	3.266	0.00109082	0.00588954
Dock11	575.005	0.344	2.91	0.00361627	0.0102522	4.626	4.375	2.844	0.00446161	0.0193109
Ulk2	688.094	0.344	3.813	0.000137286	0.000519098	5.174	4.88	3.237	0.00120788	0.00643165
Jph4	2286.02	0.343	5.613	1.98854e-08	1.35143e-07	5.2	2.234	2.896	0.00378092	0.016785
Mapk9	1909.35	0.343	5.469	4.53815e-08	2.9438e-07	33.207	2.935	7.704	1.31672e-14	6.99366e-13
Dcakd	5134.82	0.342	6.271	3.58307e-10	2.96989e-09	18.043	9.085	5.094	3.50325e-07	4.79966e-06
Spg7	2457.58	0.342	5.926	3.09498e-09	2.33719e-08	20.165	2.514	5.459	4.7948e-08	7.83177e-07
Cuedc1	1138.11	0.341	4.322	1.54806e-05	6.91858e-05	32.918	1.378	3.364	0.000768232	0.00437745
Sept5	547.604	0.339	3.343	0.000827808	0.0027058	23.175	1.884	2.803	0.0050626	0.0214108
Galnt1	2075.59	0.339	5.449	5.06799e-08	3.26363e-07	24.612	4.383	6.246	4.2127e-10	1.0146e-08
Saraf	6162.34	0.339	6.422	1.34307e-10	1.16022e-09	101.505	9.035	10.481	1.05485e-25	1.84562e-23
Syne2	7880.44	0.339	5.868	4.41012e-09	3.26092e-08	116.387	12.597	9.566	1.10972e-21	1.467e-19
Gapvd1	3994.53	0.338	6.354	2.09861e-10	1.77919e-09	40.203	2.962	4.523	6.0997e-06	6.26051e-05
Vps37a	2233.65	0.338	3.993	6.51803e-05	0.000261311	6.106	8.63	4.338	1.44051e-05	0.000134231
Pdxk	2481.69	0.337	6.041	1.52798e-09	1.19748e-08	49.868	1.115	3.184	0.00145199	0.00746422
Ash2l	5369.94	0.335	7.101	1.23521e-12	1.29901e-11	12.487	5.418	2.972	0.00295869	0.013663
Crtc1	1080.91	0.335	4.454	8.44111e-06	3.93902e-05	33.998	2.104	5.129	2.91781e-07	4.05928e-06
Dpy19l1	994.909	0.335	4.29	1.78463e-05	7.88972e-05	5.31	5.782	2.686	0.00722695	0.028665
Klf10	1574.6	0.335	4.969	6.71561e-07	3.70193e-06	48.939	2.916	7.432	1.0718e-13	4.9121e-12
Samd4	502.796	0.335	3.395	0.000686728	0.00228062	15.21	3.36	5.485	4.13318e-08	6.86034e-07
Sec22a	296.818	0.335	2.717	0.00657924	0.017602	12.736	3.829	6.21	5.29565e-10	1.2521e-08
Triap1	515.042	0.335	3.377	0.000732786	0.00242349	21.087	2.325	4.772	1.82092e-06	2.11734e-05
Usp44	780.818	0.335	3.858	0.000114357	0.000438423	9.069	2.902	4.135	3.55329e-05	0.000299233
Slc25a25	1986.27	0.334	5.156	2.51613e-07	1.47026e-06	37.971	6.025	3.367	0.000759441	0.004334
Asb1	990.973	0.332	4.348	1.37694e-05	6.20167e-05	62.265	1.835	5.392	6.95765e-08	1.09729e-06
Rnf14	3351.94	0.331	5.8	6.63995e-09	4.79422e-08	9.593	8.213	4.593	4.37258e-06	4.64327e-05
Asl	963.184	0.33	4.342	1.41051e-05	6.34112e-05	7.444	8.855	5.744	9.2673e-09	1.74792e-07
Dtymk	1430.65	0.33	4.537	5.70629e-06	2.74466e-05	53.373	8.26	13.397	6.33066e-41	2.68999e-38
Heatr5b	1583.21	0.33	4.923	8.54042e-07	4.63897e-06	5.27	4.111	4.971	6.66159e-07	8.58502e-06
Plekha5	2058.81	0.33	5.58	2.41086e-08	1.62051e-07	9.082	2.427	3.643	0.00026956	0.00177542
Rapgef2	2451.02	0.33	4.772	1.8257e-06	9.40177e-06	24.946	11.256	7.697	1.39069e-14	7.36028e-13
Slc3a2	14031.9	0.33	6.488	8.67078e-11	7.61388e-10	147.567	6.621	5.397	6.76018e-08	1.06955e-06
Adipor2	1381.7	0.329	4.844	1.27144e-06	6.67672e-06	20.668	5.078	7.916	2.44695e-15	1.46149e-13
G3bp2	4475.67	0.329	5.982	2.20917e-09	1.69635e-08	67.875	4.458	10.857	1.84192e-27	3.75247e-25
Ptpn1	1641.67	0.329	4.851	1.22948e-06	6.47485e-06	32.461	1.767	2.902	0.00370443	0.0165194
Zfp512b	2427.19	0.329	5.818	5.96277e-09	4.34061e-08	2.818	6.337	3.514	0.000441702	0.00272572
Ttc7	479.442	0.328	3.188	0.00143462	0.00446089	8	2.98	3.273	0.00106432	0.00576525
Aebp2	1779.06	0.327	4.767	1.87001e-06	9.61132e-06	6.699	5.915	2.612	0.00899342	0.0342969
Fos	286.835	0.327	2.518	0.0117942	0.0294053	10.195	7.186	3.379	0.000728498	0.00417826
Abhd13	1066.01	0.326	4.18	2.91089e-05	0.000123819	18.815	5.472	3.509	0.000448981	0.00276204
Kmt2e	3181.81	0.326	4.97	6.68926e-07	3.68996e-06	35.992	2.042	4.832	1.35147e-06	1.61893e-05
Ltbr	1920.98	0.325	4.716	2.4098e-06	1.21779e-05	2.562	3.353	3.174	0.00150095	0.00767743
Nhlrc3	960.019	0.325	3.941	8.12426e-05	0.000320395	17.767	9.483	6.279	3.41261e-10	8.41213e-09
Zbtb46	755.95	0.325	3.906	9.39089e-05	0.000366185	10.362	1.673	3.034	0.00241691	0.0115121
Tex13b	2622.74	0.324	4.86	1.17192e-06	6.19486e-06	25.336	2.638	5.613	1.98325e-08	3.50296e-07
Tlnrd1	977.006	0.324	4.11	3.95168e-05	0.000164198	30.591	1.594	4.184	2.8635e-05	0.000247377
Zmynd8	3733.52	0.324	6.145	7.97376e-10	6.41922e-09	19.319	6.543	3.954	7.6806e-05	0.000588187
Cfap36	1821.68	0.323	4.757	1.96738e-06	1.00794e-05	11.702	1.943	2.986	0.00283008	0.0131466
Dst	12253.6	0.323	6.033	1.61222e-09	1.25795e-08	17.101	6.689	2.868	0.00413677	0.0180947
Plekhh3	1864.13	0.322	4.512	6.43126e-06	3.06108e-05	13.535	9.876	7.179	7.02475e-13	2.85834e-11
Zfp113	975.167	0.322	3.714	0.000204023	0.000744803	25.74	1.237	3.05	0.00229114	0.0109986
Cnot3	2111.88	0.321	5.202	1.97083e-07	1.16743e-06	15.566	3.124	3.461	0.000537543	0.00322677
Pip5k1c	1959.95	0.321	5.135	2.81925e-07	1.63303e-06	17.588	2.917	3.888	0.000101225	0.000752336
Trib1	665.99	0.321	3.632	0.000281392	0.00100316	25.254	1.472	2.531	0.0113607	0.0414565
Uvrag	2225.83	0.321	5.554	2.79119e-08	1.85738e-07	16.04	1.389	2.609	0.00908457	0.0345804
Zfp264	611.269	0.32	3.292	0.00099591	0.00318931	9.092	3.762	4.624	3.75705e-06	4.06067e-05
2310022B05Rik	1304.7	0.319	4.188	2.81877e-05	0.000120286	38.394	2.388	4.489	7.16511e-06	7.22928e-05
Fbxo45	1320.49	0.319	4.715	2.423e-06	1.22407e-05	47.699	2.724	8.373	5.59343e-17	4.03813e-15
Cux1	3229.31	0.317	5.847	5.00426e-09	3.67133e-08	20.055	4.177	3.179	0.00147793	0.007574
Evi5	1802.21	0.317	4.199	2.68153e-05	0.000115106	46.809	1.834	4.837	1.3178e-06	1.58498e-05
Larp4	4943.21	0.317	2.471	0.0134658	0.0330364	151.972	2.468	7.839	4.52502e-15	2.58831e-13
Pias2	1464.52	0.317	4.344	1.39596e-05	6.27927e-05	9.359	1.707	2.478	0.0132194	0.0467592
Rnps1	1504.37	0.317	4.312	1.61828e-05	7.20619e-05	23.687	4.675	2.704	0.00685719	0.027525
Tsen34	1584.8	0.317	4.439	9.03293e-06	4.19313e-05	7.785	4.769	3.343	0.000828738	0.00466034
Gm10060	451.217	0.316	2.712	0.00668071	0.0178435	13.617	4.45	7.009	2.40269e-12	8.93318e-11
Prpf40b	2084.21	0.316	5.296	1.18089e-07	7.20223e-07	8.729	3.646	2.563	0.0103871	0.0385497
Lmo4	1079.44	0.315	4.202	2.64734e-05	0.000113761	3.256	6.483	3.584	0.000338116	0.00216278
Plppr2	1044.43	0.315	3.824	0.000131194	0.000497359	4.179	2.571	2.712	0.00669409	0.0270162
Mapre1	3692.74	0.314	5.901	3.61071e-09	2.70871e-08	96.888	2.565	5.313	1.07575e-07	1.63167e-06
Apeh	651.194	0.313	3.463	0.000533879	0.00180952	3.367	6.717	3.144	0.00166475	0.00840114
Dclre1b	703.952	0.312	3.634	0.000279004	0.000995534	2.442	6.469	2.83	0.00465205	0.0199929
Ebf3	1545.07	0.312	4.023	5.73764e-05	0.000232241	11.366	4.037	2.913	0.00358088	0.0160503
Rtel1	2624.54	0.312	4.921	8.62302e-07	4.67747e-06	4.542	7.751	3.893	9.88295e-05	0.000736185
Sms	2036.4	0.311	5.03	4.90727e-07	2.75649e-06	19.244	3.44	4.898	9.66331e-07	1.19961e-05
Ap3m2	350.151	0.31	2.611	0.00903603	0.0233492	16.321	1.792	2.757	0.00583093	0.0241385
Mlst8	879.071	0.31	3.784	0.000154178	0.000577093	30.965	7.003	3.429	0.00060545	0.00356604
Stx16	2849.27	0.31	5.291	1.21979e-07	7.41533e-07	13.134	3.141	3.76	0.000170005	0.00118354
2410131K14Rik	1006.75	0.309	3.971	7.16226e-05	0.000285204	34.828	1.103	2.548	0.0108388	0.039885
Fam118a	1110	0.309	4.227	2.36632e-05	0.000102429	12.699	5.821	3.343	0.000827678	0.00465686
Ip6k1	1300.13	0.309	4.478	7.51731e-06	3.53272e-05	43.165	1.227	3.025	0.00249007	0.0117994
Arih2	1965.91	0.308	4.82	1.43912e-06	7.49809e-06	8.131	5.113	2.686	0.00722902	0.0286693
E2f7	1726.67	0.308	4.499	6.83084e-06	3.23968e-05	10.135	2.31	3.493	0.000477138	0.00291657
Kpna4	4495.58	0.307	5.121	3.03347e-07	1.75077e-06	81.386	2.867	8.617	6.9005e-18	5.7332e-16
Pwwp2a	1791.28	0.306	4.765	1.89167e-06	9.71019e-06	22.969	5.092	7.359	1.84924e-13	8.18511e-12
Uck1	1130.19	0.306	3.977	6.9739e-05	0.000278398	25.173	3.753	7.096	1.28232e-12	4.97278e-11
Cdk5rap2	3738.02	0.305	6.182	6.34001e-10	5.15335e-09	20.54	2.742	4.781	1.74831e-06	2.04409e-05
Sgip1	903.161	0.305	3.067	0.0021608	0.0064658	6.209	6.769	2.967	0.00300397	0.013827
Dnm1	2303.97	0.304	4.81	1.50985e-06	7.85636e-06	12.483	6.948	3.491	0.000481269	0.00293819
Asb7	697.443	0.303	3.499	0.000466824	0.00160404	47.823	8.832	8.548	1.24906e-17	9.98713e-16
Pmm2	1549.26	0.302	4.25	2.13994e-05	9.33132e-05	5.291	7.952	4.058	4.94066e-05	0.000401955
Spag9	3837.64	0.302	4.464	8.02669e-06	3.75882e-05	6.491	3.456	2.561	0.0104269	0.0386474
Vwa5b2	560.318	0.302	3.134	0.00172401	0.00527445	3.502	4.671	2.498	0.0125064	0.0447857
Esrra	1207.8	0.301	3.912	9.16801e-05	0.000358282	21.73	2.548	3.849	0.00011862	0.000863915
Mast1	1259.92	0.301	3.704	0.000212548	0.000773066	6.818	8.304	4.814	1.47891e-06	1.75674e-05
Uqcc1	1699.44	0.301	4.415	1.00966e-05	4.64367e-05	77.737	12.431	9.616	6.8416e-22	9.24985e-20
Arhgap45	1635.44	0.3	4.048	5.16221e-05	0.000210658	6.01	8.045	4.303	1.68583e-05	0.000154573
Cacna1c	2222.61	0.3	4.888	1.02032e-06	5.45309e-06	23.414	1.827	2.646	0.00814064	0.0316351
Gm46430	587.924	0.299	2.71	0.00673392	0.0179689	13.635	1.716	3.577	0.000347678	0.00221917
Ipo9	4779.52	0.299	5.939	2.87071e-09	2.1771e-08	43.876	1.201	2.756	0.00585916	0.0242183
Mapk7	1820.72	0.299	4.497	6.88609e-06	3.26297e-05	18.581	6.214	3.538	0.000403378	0.00252325
Prkab2	2011.99	0.299	4.981	6.3204e-07	3.49736e-06	33.46	2.906	4.993	5.93629e-07	7.73747e-06
Nampt	3383.4	0.298	4.754	1.99922e-06	1.02294e-05	65.736	1.607	4.725	2.30193e-06	2.6183e-05
Ercc5	1454.38	0.297	4.521	6.15789e-06	2.94061e-05	9.012	3.647	2.686	0.00722623	0.028665
Map3k4	2030.55	0.297	4.65	3.32522e-06	1.64959e-05	18.458	9.324	7.057	1.70559e-12	6.49567e-11
Stk25	2712.95	0.297	5.358	8.39569e-08	5.22733e-07	9.834	5.295	3.988	6.658e-05	0.000519369
Dennd6a	588.694	0.296	2.791	0.00525821	0.0143663	8.087	2.763	4.011	6.05151e-05	0.000478077
Rnf126	3657.02	0.296	5.186	2.15052e-07	1.26963e-06	30.127	1.452	3.556	0.000375988	0.00237037
Zfp180	2020.74	0.296	4.553	5.29673e-06	2.55845e-05	7.008	2.699	3.507	0.000453502	0.00278813
Chn2	3691.04	0.295	5.586	2.3287e-08	1.56991e-07	11.991	7.718	5.319	1.04256e-07	1.58862e-06
Morc2a	5419.45	0.295	6.282	3.33534e-10	2.76599e-09	22.488	3.332	4.665	3.08903e-06	3.41054e-05
Herc2	5886.15	0.294	5.028	4.96431e-07	2.78657e-06	57.34	8.518	6.186	6.15971e-10	1.44263e-08
Bcl7c	748.291	0.293	3.462	0.000536737	0.00181803	11.701	1.701	2.902	0.00371033	0.0165383
Kat6b	1220.43	0.293	3.796	0.000147108	0.000553614	7.764	7.167	3.098	0.0019493	0.0095661
Manbal	828.58	0.293	3.383	0.000717874	0.00237664	26.614	1.818	4.222	2.42332e-05	0.000213568
Ppp1r10	4195.27	0.293	5.143	2.70972e-07	1.57359e-06	26.558	9.707	5.6	2.14882e-08	3.76632e-07
Zfp598	3692.22	0.291	5.505	3.7001e-08	2.42183e-07	19.602	2.067	3.585	0.000336824	0.0021559
Atp5k	1834.33	0.29	4.775	1.80136e-06	9.28841e-06	7.482	6.648	3.166	0.00154438	0.00786979
Apc2	1133.87	0.288	3.529	0.000417089	0.00144497	49.185	0.905	2.794	0.00519872	0.0218683
Id4	523.117	0.288	3.014	0.00257442	0.00757708	20.241	2.957	4.902	9.49954e-07	1.18063e-05
Zfc3h1	3428.21	0.288	3.62	0.000294849	0.00104856	61.959	2.478	5.674	1.39484e-08	2.52669e-07
Dlgap4	1962.64	0.287	4.318	1.57549e-05	7.02937e-05	4.88	8.123	4.073	4.6503e-05	0.000381148
Golga7	1883.12	0.286	4.534	5.77503e-06	2.77271e-05	21.694	5.108	2.591	0.00957313	0.0360617
Neurl4	3619.12	0.286	5.438	5.37981e-08	3.45746e-07	6.091	8.53	4.54	5.63407e-06	5.83089e-05
Atf7	2171.4	0.285	4.602	4.18451e-06	2.04724e-05	39.753	1.25	2.719	0.00655597	0.0265415
Cndp2	1120.04	0.285	3.761	0.000168941	0.000627787	5.087	7.977	4.873	1.1014e-06	1.34317e-05
Nup155	4534.72	0.285	5.124	2.99331e-07	1.72821e-06	20.799	8.463	8.463	2.61333e-17	1.99822e-15
Kif5a	4966.62	0.284	5.601	2.13176e-08	1.44384e-07	92.615	0.871	2.493	0.0126731	0.0452464
Arid5a	432.27	0.281	2.716	0.00659817	0.0176467	5.067	7.625	3.83	0.000128292	0.000922167
Calm3	11900.9	0.281	5.547	2.90714e-08	1.92971e-07	150.531	1.332	4.484	7.31815e-06	7.3637e-05
Ccdc97	1867.1	0.281	4.434	9.22884e-06	4.27794e-05	17.236	1.628	2.829	0.00467433	0.0200712
Coq9	1812.15	0.281	3.958	7.55336e-05	0.00029988	8.191	4.294	4.27	1.95729e-05	0.000176792
Fyttd1	2499.52	0.28	3.447	0.000567051	0.00191302	28.068	1.429	3.131	0.00174016	0.00870783
Mfn2	6502.73	0.28	5.924	3.1417e-09	2.37023e-08	42.896	4.6	10.583	3.58052e-26	6.574e-24
Mynn	802.788	0.28	2.89	0.00385618	0.0108648	5.767	2.022	2.701	0.00691393	0.0277041
Ykt6	3784.42	0.28	5.541	3.01327e-08	1.99518e-07	84.769	1.628	5.654	1.56523e-08	2.81817e-07
Tom1l2	2291.95	0.279	4.645	3.39623e-06	1.68273e-05	59.273	7.743	4.676	2.91834e-06	3.24861e-05
Dffa	1567.57	0.278	4.421	9.84295e-06	4.5401e-05	12.825	2.077	3.736	0.000186935	0.00128623
Dnajc21	1577.35	0.278	4.031	5.54487e-05	0.000225047	5.428	8.17	4.727	2.28126e-06	2.59777e-05
Lsm7	822.179	0.278	3.368	0.000756678	0.00249529	5.443	8.46	4.258	2.05966e-05	0.000184859
Vps37b	567.241	0.278	2.878	0.00399757	0.0112236	32.645	3.457	8.231	1.85299e-16	1.26122e-14
Pign	1072.61	0.277	3.09	0.00200408	0.00604785	5.768	8.032	4.365	1.27282e-05	0.000120378
Rabl6	4006.34	0.276	5.265	1.40241e-07	8.46109e-07	28.671	1.9	3.899	9.67134e-05	0.000722411
Srrm3	1138.99	0.276	3.787	0.00015235	0.000570921	6.004	5.77	2.529	0.0114452	0.0417292
Atp13a2	2023.22	0.275	3.919	8.89465e-05	0.000348366	14.84	4.801	3.549	0.000386271	0.00242594
Higd1a	947.184	0.274	3.008	0.00263008	0.00772807	10.131	2.544	2.888	0.0038816	0.0171679
Rnf168	1263.75	0.274	3.465	0.000529307	0.00179555	40.085	7.736	14.728	4.27299e-49	2.82435e-46
Rnf38	1376.95	0.274	3.792	0.000149499	0.000561498	3.068	7.035	3.064	0.00218508	0.0105525
Smad6	528.572	0.274	2.539	0.0111205	0.0279659	50.45	2.937	6.214	5.14951e-10	1.22045e-08
1110065P20Rik	415.914	0.273	2.484	0.0129863	0.031978	7.746	9.19	5.838	5.28662e-09	1.04136e-07
Map3k6	584.311	0.273	2.79	0.005266	0.0143851	8.776	1.677	2.598	0.00938473	0.0354778
Patz1	1693.42	0.273	4.314	1.60447e-05	7.1507e-05	8.815	8.607	4.835	1.33217e-06	1.59839e-05
Ikbkg	943.486	0.272	3.181	0.00146924	0.00455761	16.601	7.337	3.197	0.00138707	0.00718888
Gm20756	532.293	0.271	2.652	0.0079994	0.0210141	16.433	1.615	3.14	0.00169094	0.00851454
Mis12	1357.03	0.271	3.738	0.000185276	0.000681981	16.137	1.711	3.192	0.00141094	0.00728595
Csnk1d	7918.83	0.27	5.523	3.32418e-08	2.18563e-07	233.315	2.149	5.129	2.9055e-07	4.04404e-06
Xkr6	718.221	0.27	3.173	0.00150762	0.00466608	7.241	5.255	2.878	0.00400657	0.0176116
Pan2	3447.81	0.269	5.177	2.25268e-07	1.32554e-06	13.078	9.18	5.784	7.28089e-09	1.40352e-07
Sap30bp	1739.16	0.269	4.141	3.46251e-05	0.000145385	86.749	3.006	9.499	2.11832e-21	2.73235e-19
Tmed1	743.993	0.269	3.016	0.00255741	0.00753256	16.189	2.392	4.445	8.79247e-06	8.66832e-05
Trnau1ap	890.378	0.269	3.21	0.00132524	0.00414989	3.503	2.824	2.769	0.00563015	0.0234378
Chmp1a	2086.92	0.268	3.988	6.65123e-05	0.000266407	55.613	1.381	3.834	0.000126039	0.00090898
Cirbp	1705.47	0.268	4.001	6.30701e-05	0.000253487	17.462	4.025	4.344	1.39652e-05	0.000130377
Dusp6	2902.44	0.268	4.847	1.25262e-06	6.58439e-06	9.847	9.213	5.443	5.25229e-08	8.49967e-07
Nmnat2	2679.89	0.268	4.435	9.1994e-06	4.26668e-05	82.088	2.234	4.44	9.00962e-06	8.85014e-05
Zfp672	869.425	0.268	3.35	0.000807561	0.00264612	5.728	5.566	2.992	0.00277152	0.012925
Pgp	1159.88	0.266	3.516	0.000437831	0.00151354	14.038	5.094	3.613	0.000302528	0.001963
Rassf2	383.601	0.266	2.413	0.0158149	0.0380627	7.709	1.51	2.52	0.0117371	0.0426053
Brd3	2681.02	0.265	4.373	1.22503e-05	5.57003e-05	19.823	9.594	6.276	3.46701e-10	8.52369e-09
Ppip5k1	1174.18	0.265	3.769	0.000163592	0.000609757	5.919	5.538	3.359	0.000782199	0.00444682
Col11a2	782.445	0.264	3.025	0.00248488	0.00733516	12.141	3.979	6.701	2.06807e-11	6.44787e-10
Hs2st1	1780.5	0.264	4.024	5.72697e-05	0.000231926	34.205	0.942	2.656	0.00789722	0.0308261
Plekhb2	2870	0.264	4.978	6.4221e-07	3.54749e-06	4.768	8.54	4.239	2.24033e-05	0.000198974
Zfp668	513.988	0.263	2.724	0.00644523	0.0172782	6.53	4.56	4.83	1.36828e-06	1.63841e-05
Unc13a	6078.27	0.262	4.922	8.56126e-07	4.6487e-06	17.312	3.139	5.574	2.49662e-08	4.33e-07
Epn2	1538.23	0.261	3.471	0.000517703	0.00176105	33.353	1.376	3.329	0.000872796	0.00487337
Tcf20	3529.8	0.261	5.084	3.6861e-07	2.10235e-06	15.105	3.39	4.977	6.47271e-07	8.37284e-06
Fosl2	1547.16	0.26	3.772	0.000161664	0.000603415	54.034	1.507	4.462	8.11139e-06	8.0556e-05
Larp1b	1283.49	0.26	3.642	0.000270674	0.000967541	6.388	5.821	2.468	0.0136017	0.0477819
Atp9b	1319.15	0.259	3.656	0.000256282	0.000920219	4.154	7.22	3.48	0.000501202	0.00303744
Mrm1	467.794	0.259	2.541	0.0110646	0.0278385	32.468	3.976	8.502	1.86482e-17	1.46739e-15
Pik3ca	1983.07	0.259	3.894	9.8763e-05	0.000383334	18.937	10.37	7.632	2.31651e-14	1.17381e-12
Fnbp1	2022.4	0.258	4.345	1.39116e-05	6.25942e-05	10.92	6.561	2.753	0.00589713	0.0243549
Tecpr2	837.707	0.258	2.862	0.00421582	0.0117783	14.771	4.523	3.033	0.00242252	0.0115326
Dynll2	4398.71	0.257	4.713	2.4357e-06	1.2301e-05	48.258	3.579	3.996	6.43583e-05	0.000505486
Gps1	3170.36	0.257	4.109	3.97077e-05	0.000164905	4.955	7.698	3.932	8.40981e-05	0.000639094
Smg5	6831.51	0.257	5.416	6.09149e-08	3.88512e-07	46.942	1.833	4.434	9.23224e-06	9.04492e-05
4632415L05Rik	398.451	0.256	2.422	0.015447	0.0372615	23.438	2.968	6.111	9.92712e-10	2.24031e-08
Gpr85	457.715	0.255	2.378	0.0174071	0.0414139	12.418	1.895	2.508	0.0121399	0.0437404
Stam	2384.27	0.255	4.085	4.41258e-05	0.000181928	12.667	1.547	2.6	0.0093089	0.0352468
Ltbp3	1318.37	0.254	3.313	0.000923746	0.00297732	1.92	6.079	2.571	0.0101527	0.0378472
Nf1	1590.58	0.254	3.362	0.000775041	0.00255108	5.532	3.661	3.788	0.000152025	0.00107051
Shtn1	1293.36	0.254	3.298	0.000972278	0.00311926	7.078	2.778	2.681	0.00733571	0.0289929
Spc24	646.224	0.254	2.818	0.00483851	0.0133475	7.242	2.123	2.96	0.00307873	0.0141203
Zfp955b	717.581	0.254	2.473	0.0133831	0.0328587	15.042	1.524	2.731	0.00631908	0.0257684
Ccnd1	9505.74	0.253	5.643	1.67455e-08	1.14683e-07	148.857	2.249	5.843	5.13884e-09	1.01494e-07
Cdan1	1440.22	0.253	3.76	0.000169914	0.000631256	21.9	1.378	2.954	0.00313285	0.0143337
Uggt1	8027.33	0.253	5.51	3.58152e-08	2.3471e-07	11.623	5.405	2.575	0.010015	0.0374182
Nicn1	644.913	0.252	2.673	0.00750678	0.0198178	28.085	1.351	2.887	0.00388836	0.0171876
Srpk2	2378.28	0.252	3.86	0.000113369	0.00043495	37.409	1.848	3.24	0.0011945	0.00637295
Trio	3844.24	0.252	3.891	9.97619e-05	0.000386741	45.934	3.681	4.685	2.80609e-06	3.1354e-05
Usp46	1122.7	0.252	3.198	0.00138605	0.00432083	3.218	6.053	3.316	0.000914374	0.0050681
Hdac11	1170.28	0.251	3.047	0.00231084	0.00686586	27.831	2.135	4.825	1.39808e-06	1.66939e-05
Selenon	2945.44	0.251	4.423	9.75291e-06	4.50117e-05	1.989	6.289	2.618	0.00883776	0.0338532
Tmem234	1742.8	0.251	3.807	0.000140757	0.000530839	7.062	6.141	3.263	0.00110297	0.00594434
Ubp1	3363.04	0.251	4.483	7.34816e-06	3.45933e-05	4.426	7.242	3.586	0.000335788	0.0021502
Golt1b	1771.28	0.25	3.929	8.5201e-05	0.0003346	41.294	1.007	2.494	0.0126192	0.0451083
Hectd3	620.028	0.25	2.724	0.00644471	0.0172782	12.783	1.52	3.134	0.00172283	0.00864291
Fmnl3	1826.69	0.249	3.45	0.000561057	0.001894	9.115	8.419	5.182	2.19938e-07	3.13007e-06
Myo10	577.185	0.249	2.595	0.00946694	0.0242546	14.325	2.974	5.829	5.5744e-09	1.0937e-07
Nrd1	1768.25	0.249	4.1	4.12648e-05	0.000170926	22.131	11.213	7.111	1.15179e-12	4.50774e-11
Rgs3	695.984	0.249	2.858	0.00426515	0.0119057	6.01	5.366	4.056	4.99701e-05	0.000405992
Cbfb	2764.77	0.248	3.319	0.000904578	0.00292343	32.33	11.639	9.096	9.36352e-20	9.98238e-18
Dpysl3	33996.8	0.248	6.355	2.08283e-10	1.76675e-09	892.309	1.436	6.461	1.0383e-10	2.83333e-09
Ndst1	2281.54	0.248	3.972	7.1155e-05	0.000283767	9.64	9.162	5.476	4.3484e-08	7.16559e-07
Dennd6b	1273.93	0.247	3.512	0.000444711	0.00153599	1.984	3.712	2.797	0.00515557	0.0217329
Lrrc45	873.987	0.247	3.116	0.00183241	0.00558363	2.437	6.936	3.047	0.00231171	0.0110903
Ppfia1	2900.2	0.247	3.943	8.05756e-05	0.000317921	13.01	2.055	2.654	0.007965	0.031028
Fam117b	1233.43	0.246	3.287	0.00101087	0.00323073	50.608	2.259	5.967	2.41372e-09	5.06303e-08
Fitm2	711.01	0.246	2.676	0.00745329	0.0196929	70.833	3.112	9.499	2.129e-21	2.73235e-19
Bcat1	12077.2	0.244	5.293	1.20341e-07	7.32973e-07	37.949	0.989	2.96	0.0030749	0.0141077
P4ha2	4287.37	0.244	4.193	2.7502e-05	0.000117744	13.627	5.696	3.236	0.00121122	0.00644826
Ube2q2	724.927	0.244	2.806	0.00500988	0.0137661	19.883	1.784	3.153	0.00161448	0.00817937
Ywhag	13666.8	0.244	5.717	1.08229e-08	7.59794e-08	401.667	0.783	3.476	0.000509052	0.00307811
Tpi1	11073.1	0.243	3.712	0.000205353	0.000748973	38.197	9.716	8.134	4.15096e-16	2.70452e-14
Wdr4	2056.06	0.243	4.016	5.92096e-05	0.000239115	17.32	9.046	5.437	5.41131e-08	8.71434e-07
Adgrl2	3691.23	0.242	4.58	4.63907e-06	2.25718e-05	22.313	10.699	7.288	3.14115e-13	1.34432e-11
AI506816	5496.19	0.242	4.706	2.52795e-06	1.27346e-05	1.63	3.025	2.901	0.00372505	0.016589
Hmgxb4	1138.25	0.241	3.386	0.000708394	0.00234817	7.368	8.44	4.727	2.2822e-06	2.59785e-05
Naa16	1137.12	0.241	2.51	0.0120845	0.0300307	6.031	1.963	2.535	0.0112566	0.0411774
Plod2	1926.66	0.241	3.113	0.00185433	0.00564396	29.295	1.964	4.043	5.27093e-05	0.000424989
Ankrd13b	2161.51	0.239	3.814	0.000136691	0.000517338	25.101	2.234	3.726	0.000194865	0.00133396
Rcor3	2103.21	0.239	3.431	0.000601207	0.00201844	23.406	11.464	8.059	7.71296e-16	4.86047e-14
Rpe	858.761	0.239	2.653	0.00796724	0.0209399	9.554	6.367	2.672	0.00753468	0.0296444
Pym1	1198.79	0.238	3.292	0.000995467	0.00318853	33.981	4.139	6.499	8.11119e-11	2.25265e-09
Stxbp5	2431.05	0.238	4.068	4.74094e-05	0.000194511	17.756	2.864	5.608	2.04355e-08	3.60091e-07
Bcl7a	1276.04	0.237	3.105	0.00190078	0.00576445	22.143	2.264	4.518	6.25163e-06	6.40098e-05
B4galnt4	1176.39	0.236	3.276	0.00105198	0.00335005	5.356	2.571	2.96	0.00307848	0.0141203
Cdkn1b	2676.33	0.236	4.084	4.43231e-05	0.000182647	85.528	5.094	12.671	8.55623e-37	3.22148e-34
Ercc4	892.608	0.236	2.845	0.0044464	0.0123598	8.038	1.659	2.728	0.00638064	0.025966
Mrps7	2213.39	0.236	3.716	0.000202477	0.000739666	3.173	5.415	3.864	0.00011142	0.00081789
Spry4	949.927	0.236	3.05	0.00229207	0.00681516	35.558	1.381	2.662	0.00777227	0.0304222
Tmx2	1486.19	0.236	3.645	0.000267506	0.000956862	35.855	11.23	8.177	2.92079e-16	1.94789e-14
Kdelc1	748.844	0.235	2.503	0.0123123	0.0305396	10.927	10.041	6.029	1.65453e-09	3.57648e-08
Nav1	5706.77	0.235	4.178	2.93556e-05	0.000124769	5.381	2.514	2.992	0.00277606	0.0129401
Pdzd2	877.214	0.235	2.615	0.0089205	0.0230768	3.997	4.486	2.999	0.00270621	0.0126705
Akirin1	1068.44	0.234	2.899	0.00374803	0.01059	47.389	1.291	3.94	8.13872e-05	0.000620077
Ptgir	2411.84	0.234	3.88	0.000104357	0.000403381	22.641	8.073	5.295	1.19064e-07	1.77961e-06
Ptpa	6743.67	0.234	4.205	2.61407e-05	0.000112483	22.961	9.421	6.453	1.10014e-10	2.99383e-09
Smap1	2225.03	0.234	3.921	8.8167e-05	0.000345738	10.712	6.851	3.081	0.00206582	0.0100566
Ano8	1058.63	0.233	3.14	0.00168846	0.0051776	12.222	5.5	5.273	1.34212e-07	1.99103e-06
Ltbp4	3166.86	0.233	4.104	4.0549e-05	0.000168136	29.838	8.373	4.008	6.12803e-05	0.000483224
Pcnp	1733.43	0.233	3.757	0.000172052	0.000638752	39.702	11.547	8.943	3.79738e-19	3.69115e-17
Pfas	3523.27	0.233	4.301	1.69801e-05	7.52766e-05	44.806	1.137	3.176	0.00149379	0.00764608
Ankrd10	2506.91	0.232	3.911	9.19266e-05	0.000359069	39.511	2.78	5.676	1.37485e-08	2.49647e-07
Engase	635.936	0.232	2.602	0.00925528	0.0238347	12.009	2.567	3.724	0.000195871	0.00134023
Ralgapa1	2336.54	0.232	2.768	0.00564687	0.0153024	14.296	9.779	5.284	1.26358e-07	1.88296e-06
Znrf1	2758.73	0.232	4.087	4.36908e-05	0.000180321	25.658	2.163	4.071	4.67711e-05	0.000382923
Kif3b	1811	0.231	3.474	0.000513709	0.00174895	59.734	1.294	3.95	7.80897e-05	0.000597299
Ambra1	1986.36	0.23	3.906	9.39871e-05	0.0003664	14.399	9.686	6.28	3.3774e-10	8.35057e-09
Nudt21	846.654	0.23	2.831	0.00464513	0.0128562	67.382	2.186	6.321	2.60105e-10	6.61244e-09
Ywhae	9198.83	0.23	5.024	5.06205e-07	2.83944e-06	7.662	5.922	2.688	0.00718679	0.0285475
Zfp866	854.278	0.23	2.553	0.0106791	0.0269654	39.853	3.022	8.035	9.3657e-16	5.85238e-14
Fdxr	1017.59	0.229	3.011	0.00260696	0.00766436	8.202	2.598	3.843	0.000121512	0.000881741
Zfp445	2965.86	0.229	2.847	0.00441622	0.0122845	99.89	3.014	10.556	4.78901e-26	8.68563e-24
Ppm1f	1507.16	0.227	3.46	0.000540964	0.0018312	26.905	2.188	5.85	4.90418e-09	9.75719e-08
Scg3	6090.84	0.226	4.385	1.1579e-05	5.28287e-05	40.08	2.18	2.69	0.00715059	0.0284334
Kctd2	780.725	0.225	2.538	0.0111376	0.0279913	13.845	1.625	2.713	0.00666576	0.026917
Aopep	1766.28	0.224	3.632	0.000281075	0.0010027	14.489	1.446	2.696	0.00701214	0.0280222
Birc6	5509.01	0.224	3.04	0.0023666	0.00701848	40.839	10.717	6.473	9.59756e-11	2.63835e-09
Phc2	2494.32	0.224	3.531	0.000414712	0.00143704	37.456	1.706	2.646	0.00813385	0.0316211
Sh2b3	2035.29	0.222	3.601	0.000317136	0.00111908	21.08	2.657	3.299	0.000970183	0.00533699
Stxbp1	3258.61	0.222	3.893	9.9019e-05	0.000384222	28.165	8.914	4.48	7.45058e-06	7.48379e-05
Becn1	3819.45	0.221	4.445	8.78852e-06	4.09157e-05	43.313	5.296	7.841	4.47636e-15	2.58033e-13
Kctd15	1625.36	0.221	3.295	0.000984128	0.00315284	40.351	1.308	3.335	0.000854194	0.00478207
Ltv1	3444.64	0.221	4.221	2.43204e-05	0.00010516	47.43	1.534	3.456	0.00054837	0.0032792
Dennd5a	4366.03	0.22	4.206	2.60208e-05	0.000112027	29.572	6.134	5.013	5.35925e-07	7.05334e-06
Dgkz	6436.53	0.22	4.142	3.44226e-05	0.000144687	64.058	6.199	14.04	8.8704e-45	4.54898e-42
Jund	1621.78	0.22	2.893	0.00381268	0.0107555	76.527	1.306	3.149	0.00163934	0.00828558
Gadd45g	663.587	0.219	2.316	0.0205737	0.0478147	122.234	6.304	10.131	4.02814e-24	6.37304e-22
Rit1	727.339	0.217	2.596	0.00944465	0.0242167	20.454	3.855	8.07	7.02252e-16	4.45369e-14
Aldh1l2	5107.7	0.216	4.112	3.93001e-05	0.000163445	7.726	7.507	3.713	0.000204671	0.00139308
Arglu1	4405.93	0.216	3.829	0.000128768	0.000489326	28.474	1.884	3.362	0.00077406	0.00440728
Ehmt1	3239.08	0.216	4.185	2.85434e-05	0.000121674	7.612	6.552	3.852	0.000117033	0.000854449
Vgll4	843.611	0.216	2.697	0.00700002	0.0185968	21.957	2.148	3.5	0.000464659	0.00285141
Gmfb	3217.93	0.215	2.93	0.00339246	0.00968478	69.626	2.998	5.6	2.14183e-08	3.75629e-07
Sec24a	1414.76	0.215	2.752	0.0059247	0.0159983	11.99	9.12	5.528	3.23156e-08	5.46444e-07
Dele1	3629.18	0.214	4.107	4.0035e-05	0.000166221	19.14	1.72	3.429	0.000604854	0.00356324
Trim11	1050.31	0.214	2.796	0.00517262	0.0141469	27.093	4.245	7.999	1.25497e-15	7.71235e-14
Tigar	1089.88	0.213	2.613	0.00898464	0.0232239	22.273	0.996	2.485	0.0129694	0.0460447
Unc79	2021.82	0.213	3.475	0.000510511	0.00173955	19.2	1.51	2.669	0.00761434	0.0299103
Vamp4	1093.8	0.213	2.593	0.00950429	0.0243346	13.077	1.918	3.112	0.00186066	0.00920857
Zfp423	1894.97	0.213	3.51	0.000448344	0.00154821	17.003	3.896	4.235	2.28069e-05	0.000201835
Aagab	1450.48	0.212	3.153	0.00161667	0.00497657	26.359	1.629	4.259	2.05037e-05	0.000184137
Angel2	2348.28	0.212	3.296	0.00097966	0.00314042	18.425	5.877	5.238	1.61958e-07	2.35334e-06
Gtf3c4	3255.92	0.212	3.927	8.61831e-05	0.000338207	167.905	2.141	7.003	2.49866e-12	9.26685e-11
4930402H24Rik	1666.89	0.211	2.994	0.00275618	0.00806445	57.524	1.344	4.004	6.22171e-05	0.000490061
Map2k4	2274.07	0.211	3.654	0.000257916	0.000925459	18.78	1.695	3.463	0.000534475	0.0032116
Twf1	3348.66	0.211	3.974	7.07301e-05	0.000282143	1.591	6.296	3.474	0.000513484	0.00310113
Kif1b	10482.2	0.21	3.756	0.000172593	0.000640416	9.136	8.46	4.695	2.67085e-06	3.00347e-05
Mark3	2257.19	0.21	3.588	0.00033341	0.00117315	5.566	7.576	4.404	1.06366e-05	0.000102819
Trabd	2040.31	0.21	3.069	0.00214634	0.00642613	18.668	9.646	6.542	6.08732e-11	1.72111e-09
Calu	9258.84	0.208	3.766	0.000165634	0.000616791	97.664	1.89	4.279	1.88089e-05	0.000170878
Donson	879.625	0.208	2.462	0.0138321	0.0338052	13.738	9.923	6.178	6.49375e-10	1.51728e-08
Mast2	5478.01	0.206	4.08	4.49957e-05	0.0001852	17.422	9.54	6.399	1.56874e-10	4.16985e-09
Fbxl19	2244.1	0.205	3.407	0.000657372	0.00218996	11.393	2.053	3.814	0.000136759	0.000975953
Itsn1	3726.7	0.205	3.989	6.63368e-05	0.000265813	16.926	4.572	6.636	3.2222e-11	9.65168e-10
Pdlim5	2250.01	0.205	3.284	0.00102245	0.00326288	34.294	1.668	3.323	0.000891616	0.00496076
Eid1	799.313	0.204	2.321	0.0202806	0.0472403	19.561	1.309	3.105	0.00190011	0.00937108
L3mbtl2	2991.21	0.204	3.455	0.000550067	0.00185926	23.384	10.145	6.956	3.5108e-12	1.26576e-10
Nptn	2783.27	0.204	3.727	0.000193596	0.000710312	10.829	9.637	5.808	6.30841e-09	1.22799e-07
Sf3b1	9067.46	0.204	3.763	0.000167833	0.000624395	121.881	1.581	5.706	1.15966e-08	2.13975e-07
Lmbr1l	1097.51	0.203	2.642	0.00823455	0.021537	6.947	3.319	3.458	0.000544775	0.00326105
Zbtb17	1582.77	0.203	2.6	0.00932886	0.0239971	8.15	8.843	5.921	3.19412e-09	6.56572e-08
Cmtm4	1470.55	0.202	2.697	0.00700223	0.0185996	74.706	1.067	3.153	0.00161559	0.00818362
Endov	785.853	0.202	2.402	0.0163159	0.0391395	6.959	2.73	3.584	0.00033781	0.00216129
Clec16a	1436.3	0.201	3.077	0.00209014	0.00627434	3.485	6.828	3.202	0.00136576	0.00709947
Fastk	3018.92	0.2	3.604	0.000313286	0.00110771	10.265	9.258	5.49	4.00885e-08	6.6726e-07
Git1	4453.72	0.2	3.768	0.000164363	0.000612487	3.973	7.15	4.208	2.57154e-05	0.000224964
Kat5	1114.57	0.2	2.578	0.00993563	0.0252849	6.328	3.547	4.517	6.27866e-06	6.42202e-05
Prkacb	2086.4	0.2	2.87	0.00410618	0.0114982	71.963	6.354	14.294	2.39888e-46	1.32134e-43
Sar1a	4792.58	0.2	4.203	2.63209e-05	0.000113166	138.281	1.465	5.8	6.61201e-09	1.28122e-07
Marveld1	806.715	0.199	2.431	0.0150635	0.0364741	44.237	1.53	3.592	0.000328351	0.00210894
Mest	16198.4	0.198	4.486	7.24184e-06	3.41331e-05	26.658	8.765	4.613	3.9712e-06	4.26423e-05
Tra2a	4409.49	0.198	3.34	0.000837005	0.00273362	37.972	5.538	7.108	1.17644e-12	4.59818e-11
Bap1	3069.76	0.197	3.441	0.000578992	0.00195001	10.402	9.874	5.996	2.01948e-09	4.28751e-08
Stc2	1550.4	0.197	2.864	0.00418029	0.0116852	72.307	3.564	8.321	8.73466e-17	6.17111e-15
Gabbr1	1583.94	0.196	2.942	0.00326005	0.00934186	15.688	4.796	3.197	0.00138865	0.00719583
Gripap1	1584.57	0.196	3.031	0.0024398	0.00721206	5.959	2.798	3.899	9.65452e-05	0.000721337
Opa3	1556	0.196	2.823	0.00475614	0.0131439	44.263	1.793	4.273	1.93128e-05	0.000174708
Desi1	3314.38	0.195	3.285	0.00102003	0.00325807	5.445	7.064	3.703	0.000213419	0.00144633
Kif13a	1811.68	0.195	3.102	0.00192533	0.00583336	13.786	4.139	4.78	1.7493e-06	2.04444e-05
Rab3gap2	1499.94	0.195	2.805	0.00503422	0.0138134	17.03	6.762	5.783	7.35335e-09	1.41657e-07
Pnisr	2478.92	0.194	2.351	0.0187213	0.0440936	13.189	4.131	6.248	4.15441e-10	1.00137e-08
Arrdc3	1525.41	0.192	2.624	0.00869104	0.022582	38.523	11.268	7.705	1.31341e-14	6.98857e-13
Ranbp3	3128.96	0.192	3.221	0.00127561	0.00400628	43.489	1.55	3.866	0.000110775	0.000813554
Atp6ap1	3082.5	0.191	3.445	0.000570484	0.00192298	2.387	3.432	2.97	0.00297495	0.0137232
Ddx6	3534.92	0.191	2.969	0.00298929	0.00865138	126.697	1.65	4.394	1.11458e-05	0.000107184
Emc1	3172.06	0.191	3.089	0.00200625	0.00605211	10.573	3.447	4.605	4.12166e-06	4.40512e-05
Atl2	2114.6	0.19	2.441	0.0146662	0.0356092	9.271	6.583	2.829	0.00467386	0.0200712
Mapk8ip3	7522.23	0.19	3.741	0.000183094	0.000675504	27.782	10.12	5.697	1.21768e-08	2.23572e-07
Ncs1	2702.84	0.19	3.27	0.00107657	0.00341677	55.89	1.374	4.385	1.16223e-05	0.000111049
Kif13b	1243.24	0.188	2.644	0.00818965	0.0214292	21.187	1.257	2.808	0.00497932	0.0211277
Samd14	1667.03	0.188	2.743	0.00608866	0.0163939	19.862	7.325	4.377	1.20317e-05	0.000114409
Vamp2	1940.34	0.188	2.978	0.00289679	0.0084249	26.747	1.604	4.14	3.46588e-05	0.00029295
Zfp462	3296.93	0.187	3.137	0.00170734	0.00522946	34.105	2.238	5.067	4.03508e-07	5.4332e-06
Brsk1	2820.56	0.186	3.18	0.00147318	0.00456745	18.88	1.369	2.593	0.00952729	0.0359209
Naa40	1252.93	0.186	2.585	0.00973912	0.0248363	8.117	8.572	4.894	9.87263e-07	1.2205e-05
Txlna	3003.62	0.185	3.452	0.000557074	0.00188244	5.608	5.686	2.481	0.0131076	0.0464562
Ccnl2	3346.52	0.184	3.182	0.00146489	0.00454619	24.431	9.355	5.066	4.06367e-07	5.46427e-06
Add1	2980.35	0.182	3.147	0.00165005	0.00506469	22.748	9.36	6.664	2.65723e-11	8.09803e-10
Cdip1	1629.05	0.182	2.844	0.00444917	0.0123654	5.848	4.708	4.14	3.47141e-05	0.000293334
Atg9b	1060	0.181	2.352	0.0186697	0.0439852	13.311	3.676	4.547	5.43373e-06	5.64122e-05
Atp2b1	6135.26	0.181	2.98	0.00288337	0.00838895	24.138	11.089	7.288	3.14759e-13	1.34514e-11
Idh2	2368.03	0.18	2.766	0.00566999	0.0153599	3.274	6.602	3.616	0.000299135	0.00194438
Med13l	2133.49	0.18	2.391	0.0168211	0.0401933	34.465	3.295	7.634	2.28023e-14	1.16136e-12
Nek2	2572.46	0.18	3.158	0.00158827	0.00489679	44.521	1.233	3.247	0.0011656	0.00624342
Dot1l	6143.24	0.179	3.552	0.000382028	0.00133101	22.182	9.393	6.178	6.48558e-10	1.51657e-08
Ndufb8	2483.09	0.178	2.687	0.0072045	0.0190797	3.465	5.023	2.499	0.0124653	0.0446599
Slc20a1	3689.2	0.178	3.494	0.000476317	0.00163314	29.117	4.292	9.513	1.84641e-21	2.40875e-19
Nrxn2	2142.05	0.177	2.774	0.00553091	0.0150316	19.901	2.257	4.034	5.47538e-05	0.000439686
Bmp1	1301.26	0.176	2.464	0.0137387	0.0335976	12.022	3.169	2.625	0.00865301	0.0332612
Eml5	5201.49	0.176	2.596	0.00942758	0.0241947	69.359	2.204	4.774	1.80421e-06	2.10119e-05
Mrtfa	1195.16	0.176	2.458	0.0139877	0.0341332	3.746	7.33	3.487	0.000488124	0.00297394
Smg7	6160.16	0.175	3.666	0.000246093	0.000886625	114.151	5.443	10.957	6.16849e-28	1.34908e-25
Bzw1	8038.93	0.174	3.361	0.000777798	0.00255963	88.606	1.841	5.922	3.17274e-09	6.52627e-08
Raf1	5348.29	0.173	3.606	0.000310557	0.00109952	1.661	3.896	2.92	0.00349747	0.01575
Sppl2b	1150.83	0.172	2.37	0.017789	0.0421882	9.306	2.849	3.518	0.000434141	0.00268575
Zzef1	2603.83	0.172	2.542	0.0110208	0.0277433	26.871	9.676	7.149	8.72189e-13	3.47753e-11
Csnk1g2	2633.09	0.171	3.063	0.00219426	0.00655117	33.363	9.615	8.44	3.18336e-17	2.39711e-15
Dgcr2	2177.23	0.17	2.924	0.0034598	0.00985585	21.662	10.159	6.117	9.50622e-10	2.15185e-08
Gan	2344.91	0.17	2.684	0.00726579	0.0192261	70.793	1.482	5.192	2.08019e-07	2.97038e-06
Chpf2	1474.03	0.168	2.43	0.0150899	0.0365175	3.162	7.186	3.32	0.000901259	0.00500785
Magi3	2029.07	0.168	2.645	0.00817511	0.0214017	25.122	1.89	3.656	0.000256182	0.00169745
Pcbp3	18048.5	0.168	3.572	0.000354138	0.00124034	72.515	2.242	3.272	0.00106769	0.00578035
Scaf11	6915.46	0.168	2.855	0.00430026	0.0119953	92.851	3.762	8.83	1.04949e-18	9.63458e-17
Trpm2	1536.01	0.167	2.435	0.0148933	0.0361003	40.708	2.804	7.596	3.04719e-14	1.51564e-12
Usp12	4019.58	0.166	3.17	0.00152448	0.00471462	45.165	11.421	7.68	1.59488e-14	8.41104e-13
Yars	8725.37	0.166	3.583	0.000339712	0.00119374	11.509	3.871	4.309	1.63979e-05	0.000150863
Anks1	1323.97	0.165	2.297	0.0216386	0.0499405	12.82	5.411	4.15	3.32151e-05	0.000281547
Vps39	1439.65	0.165	2.456	0.0140441	0.0342551	18.488	1.548	3.282	0.00103074	0.00561201
Camsap1	4304.98	0.164	3.403	0.000665564	0.00221586	33.988	3.35	8.828	1.06357e-18	9.73383e-17
Dnmt1	8049.79	0.164	3.617	0.000297724	0.00105737	28.697	6.754	4.01	6.07173e-05	0.000479293
Smad2	2535.94	0.162	2.604	0.00921516	0.0237437	57.688	0.853	2.722	0.00647945	0.0262782
Gcn1l1	7710.16	0.161	2.84	0.00450868	0.0125177	2.849	2.843	2.71	0.00672095	0.0270915
Prnp	2456.58	0.161	2.705	0.00682086	0.0181571	106.481	2.399	7.595	3.0894e-14	1.53152e-12
Dip2b	1981.5	0.16	2.53	0.0113983	0.0285656	51.818	0.935	2.589	0.00962878	0.03623
Fam168a	2182.99	0.16	2.753	0.0058994	0.0159408	22.077	10.241	7.173	7.31781e-13	2.95735e-11
Gata4	3321.63	0.16	2.673	0.0075229	0.0198472	21.55	1.385	2.675	0.00747845	0.0294504
Rwdd4a	3126.83	0.16	2.967	0.00300645	0.00869473	49.972	3.071	8.89	6.11911e-19	5.81491e-17
Nupr1	3292.98	0.159	2.353	0.0186161	0.0438912	5.886	6.656	2.851	0.00435519	0.0189028
Ncdn	3103.15	0.158	2.7	0.00694247	0.0184624	35.772	2.063	2.871	0.00409391	0.0179314
Fads6	2281.18	0.157	2.57	0.010183	0.025861	106.609	2.464	6.356	2.06506e-10	5.39119e-09
Abhd8	2068.46	0.156	2.49	0.0127883	0.0315454	31.806	1.337	3.4	0.000672664	0.00390166
Aco2	15504.5	0.156	3.48	0.000501001	0.00171043	21.744	2.018	3.561	0.000369186	0.0023354
Carm1	2556.68	0.155	2.607	0.00912835	0.0235725	11.196	8.919	5.678	1.36557e-08	2.48123e-07
Ppp6r3	2622.62	0.155	2.533	0.0112955	0.0283435	12.023	5.74	4.125	3.70797e-05	0.000310939
Klhdc10	4864.79	0.154	2.85	0.00436592	0.0121584	33.379	1.621	2.933	0.00335572	0.0151829
Rrn3	3416.93	0.154	2.894	0.00380891	0.0107487	102.081	2.744	8.633	5.9828e-18	5.02691e-16
Sdhb	9219.2	0.154	3.018	0.00254077	0.00748632	5.256	4.375	3.769	0.00016378	0.00114631
Atad3a	4082.53	0.149	2.924	0.00345555	0.00984551	5.146	3.609	2.456	0.0140653	0.0491437
Ttc3	3883.86	0.148	2.519	0.0117644	0.0293585	14.48	1.86	2.769	0.00562213	0.0234077
Pmpca	6849	0.147	3.279	0.00104302	0.00332418	92.636	1.965	5.651	1.59462e-08	2.86589e-07
Sf1	9971.18	0.147	3.119	0.0018124	0.00552687	57.318	1.029	3.043	0.00233974	0.0112139
Strn4	4879.33	0.147	2.689	0.00715837	0.0189796	26.345	2.186	2.772	0.00557821	0.0232476
Ehmt2	5232	0.146	2.774	0.00554147	0.0150577	14.355	3.448	3.609	0.000307901	0.00199221
Epb41	2791.13	0.146	2.725	0.00642586	0.017235	6.104	7.715	4.067	4.76323e-05	0.000389545
Slc38a10	3688.14	0.146	2.503	0.0123092	0.0305367	18.771	6.811	5.73	1.00492e-08	1.88108e-07
Fbxw11	4074.84	0.145	2.764	0.00570756	0.0154538	54.946	1.292	3.106	0.00189776	0.00936101
Srm	8291.17	0.145	2.871	0.00409077	0.0114671	94.313	1.775	5.306	1.12206e-07	1.69243e-06
Nol9	3825	0.144	2.674	0.00750284	0.0198107	54.957	1.217	2.61	0.00904616	0.0344519
Ap3b2	2652.43	0.142	2.343	0.019141	0.0449761	13.243	7.388	3.074	0.00211419	0.0102602
Usp33	2413.49	0.142	2.361	0.0182387	0.043116	9.815	9.241	5.512	3.54648e-08	5.93956e-07
Tcf25	12698.2	0.138	3.033	0.0024219	0.00716782	36.511	0.996	2.49	0.012764	0.0455054
Arhgdia	19257.4	0.137	2.657	0.00787864	0.0207139	61.619	5.099	11.637	2.68436e-31	7.19312e-29
Ggt7	3230.84	0.136	2.425	0.0153193	0.0370038	12.725	8.965	6.615	3.70326e-11	1.09384e-09
Nfe2l1	10826.7	0.135	2.984	0.00284776	0.00829896	118.25	3.032	4.797	1.60736e-06	1.89194e-05
Abr	2965.52	0.134	2.467	0.0136139	0.0333184	13.682	9.082	6.613	3.76291e-11	1.11036e-09
Kctd3	3416.69	0.133	2.646	0.00814623	0.0213401	7.862	6.307	2.711	0.00671237	0.0270715
Afg3l1	2800.1	0.131	2.297	0.0215905	0.049844	41.377	1.139	2.874	0.00405844	0.0178018
Nudcd3	3803.47	0.128	2.537	0.0111927	0.0281033	29.174	2.876	3.194	0.00140265	0.00725115
Spred2	3160.84	0.124	2.359	0.0183478	0.043329	29.719	1.612	2.646	0.00814298	0.031636
Ap2a1	3683.82	0.123	2.347	0.0189343	0.0445231	25.99	9.111	7.184	6.77069e-13	2.77776e-11
Cbx6	6379.44	0.114	2.43	0.0150906	0.0365175	60.577	1.791	5.536	3.09451e-08	5.2489e-07
