# Supplementary material for: NMD abnormalities during brain development in the Fmr1-knockout mouse model of fragile X syndrome
Source: Genome Biol. 2021 Nov 16;22:317. doi: 10.1186/s13059-021-02530-9 (PMC8597091; doi:10.1186/s13059-021-02530-9)
Supplement: Supplementary file 4 — Additional file 4. This file contains one supplementary table (Table S3). [file 13059_2021_2530_MOESM4_ESM.xlsx]

## Sheet: Fig. 1f
Table S3: Statistical source data
UPF1/GAPDH	WT_1	WT_2	WT_3	KO_1	KO_2	KO_3
E10	0.961692	0.728783	1.30953	0.793303	0.705169	0.825191
E16	1.14395	0.672004	1.00102	0.816045	1.09415	0.844225
P0	0.836786	1.28635	1.27191	0.850427	1.0394	1.21404
P8	0.882597	1.16377	1.21833	0.794561	0.913888	0.954571
P24	0.55671	0.438764	0.498263	0.519053	0.473674	0.567108
P90	0.373491	0.304717	0.348015	0.353408	0.336728	0.382247
P value (WT vs KO; two-sided unpiared t-test)
E10	0.2613
E16	0.9057
P0	0.6203
P8	0.1549
P24	0.6387
P90	0.5575

## Sheet: Fig. 1g
Table S3: Statistical source data
p-UPF1/GAPDH	WT_1	WT_2	WT_3	KO_1	KO_2	KO_3
E10	1.22203	0.701172	1.0768	0.445658	0.504503	0.286652
E16	0.610501	0.935127	0.844501	0.562387	0.704002	0.884737
P0	0.0920204	0.114887	0.182363	1.08594	0.642834	0.57148
P8	0.101182	0.35262	0.111244	0.55749	0.521773	0.881992
P24	0.0155223	0.0390457	0.0755923	0.179711	0.169494	0.145721
P90	0.002845	0.0897943	0.0177721	0.0572296	0.0975953	0.0531223
P value (WT vs KO; two-sided unpiared t-test)
E10	0.0251
E16	0.5851
P0	0.0175
P8	0.0299
P24	0.0038
P90	0.3446

## Sheet: Fig. 1i
Table S3: Statistical source data
log2 fold-change of RNA abundance (Fmr1-KO/WT)
Others	NMD targets
-4.117	-1.96		Wilcoxon rank sum test with continuity correction
-3.322	-1.313		W = 17698894, p-value = 8.7e-14
-3.096	-1.156		alternative hypothesis: true location shift is not equal to 0
-2.953	-1.067
-2.62	-1.055
-2.615	-0.976
-2.42	-0.966
-2.402	-0.955
-2.374	-0.908
-2.295	-0.877
-2.275	-0.857
-2.271	-0.85
-2.09	-0.817
-2.086	-0.812
-2.053	-0.791
-1.951	-0.791
-1.928	-0.787
-1.918	-0.752
-1.917	-0.709
-1.91	-0.702
-1.869	-0.697
-1.821	-0.676
-1.816	-0.664
-1.806	-0.62
-1.773	-0.62
-1.758	-0.607
-1.758	-0.589
-1.721	-0.587
-1.713	-0.584
-1.698	-0.572
-1.696	-0.57
-1.69	-0.564
-1.68	-0.561
-1.649	-0.561
-1.635	-0.557
-1.616	-0.556
-1.591	-0.532
-1.557	-0.527
-1.557	-0.521
-1.554	-0.52
-1.547	-0.519
-1.534	-0.506
-1.528	-0.499
-1.501	-0.495
-1.489	-0.478
-1.485	-0.477
-1.473	-0.463
-1.452	-0.459
-1.437	-0.455
-1.426	-0.454
-1.419	-0.453
-1.416	-0.452
-1.401	-0.45
-1.389	-0.444
-1.364	-0.444
-1.36	-0.439
-1.358	-0.438
-1.35	-0.433
-1.342	-0.43
-1.334	-0.427
-1.333	-0.422
-1.325	-0.417
-1.322	-0.413
-1.309	-0.408
-1.306	-0.407
-1.306	-0.405
-1.3	-0.405
-1.299	-0.405
-1.294	-0.399
-1.292	-0.395
-1.286	-0.394
-1.282	-0.384
-1.28	-0.381
-1.276	-0.379
-1.268	-0.376
-1.253	-0.375
-1.249	-0.367
-1.249	-0.361
-1.248	-0.359
-1.238	-0.358
-1.237	-0.356
-1.23	-0.356
-1.229	-0.351
-1.227	-0.35
-1.218	-0.349
-1.214	-0.343
-1.214	-0.338
-1.209	-0.338
-1.207	-0.333
-1.199	-0.332
-1.194	-0.331
-1.191	-0.33
-1.189	-0.327
-1.188	-0.325
-1.182	-0.324
-1.18	-0.318
-1.18	-0.317
-1.18	-0.314
-1.179	-0.312
-1.176	-0.309
-1.174	-0.303
-1.173	-0.303
-1.17	-0.301
-1.168	-0.297
-1.166	-0.297
-1.163	-0.296
-1.163	-0.295
-1.16	-0.294
-1.155	-0.293
-1.155	-0.292
-1.15	-0.291
-1.145	-0.29
-1.141	-0.288
-1.136	-0.288
-1.133	-0.288
-1.129	-0.287
-1.129	-0.287
-1.124	-0.287
-1.122	-0.284
-1.122	-0.284
-1.117	-0.284
-1.109	-0.284
-1.106	-0.284
-1.099	-0.281
-1.086	-0.281
-1.086	-0.28
-1.082	-0.278
-1.079	-0.277
-1.072	-0.277
-1.067	-0.268
-1.063	-0.265
-1.062	-0.263
-1.061	-0.262
-1.061	-0.26
-1.058	-0.26
-1.058	-0.258
-1.054	-0.256
-1.053	-0.253
-1.049	-0.252
-1.049	-0.251
-1.048	-0.245
-1.045	-0.244
-1.045	-0.243
-1.042	-0.243
-1.039	-0.242
-1.031	-0.24
-1.031	-0.237
-1.027	-0.237
-1.027	-0.236
-1.022	-0.232
-1.021	-0.232
-1.021	-0.231
-1.019	-0.229
-1.014	-0.227
-1.013	-0.226
-1.013	-0.225
-1.009	-0.224
-1.004	-0.222
-0.996	-0.221
-0.994	-0.22
-0.993	-0.22
-0.993	-0.219
-0.992	-0.219
-0.992	-0.218
-0.99	-0.215
-0.99	-0.214
-0.989	-0.213
-0.988	-0.213
-0.986	-0.212
-0.986	-0.211
-0.985	-0.211
-0.985	-0.211
-0.982	-0.21
-0.975	-0.209
-0.974	-0.207
-0.974	-0.207
-0.972	-0.206
-0.971	-0.206
-0.97	-0.205
-0.969	-0.205
-0.967	-0.204
-0.967	-0.204
-0.964	-0.203
-0.964	-0.202
-0.964	-0.202
-0.964	-0.2
-0.963	-0.199
-0.961	-0.198
-0.96	-0.197
-0.96	-0.196
-0.957	-0.196
-0.956	-0.196
-0.952	-0.195
-0.951	-0.194
-0.951	-0.193
-0.948	-0.192
-0.948	-0.191
-0.946	-0.191
-0.944	-0.191
-0.944	-0.19
-0.942	-0.188
-0.941	-0.188
-0.94	-0.188
-0.939	-0.187
-0.939	-0.187
-0.938	-0.186
-0.938	-0.186
-0.935	-0.186
-0.933	-0.185
-0.927	-0.185
-0.923	-0.185
-0.922	-0.185
-0.92	-0.183
-0.92	-0.182
-0.92	-0.182
-0.92	-0.18
-0.917	-0.178
-0.916	-0.178
-0.913	-0.177
-0.912	-0.177
-0.912	-0.174
-0.912	-0.174
-0.911	-0.174
-0.911	-0.173
-0.911	-0.172
-0.91	-0.172
-0.909	-0.171
-0.909	-0.17
-0.908	-0.17
-0.908	-0.169
-0.907	-0.168
-0.907	-0.166
-0.906	-0.165
-0.903	-0.165
-0.902	-0.164
-0.901	-0.164
-0.9	-0.164
-0.899	-0.163
-0.899	-0.163
-0.898	-0.162
-0.897	-0.162
-0.896	-0.162
-0.896	-0.161
-0.895	-0.161
-0.893	-0.16
-0.89	-0.159
-0.886	-0.158
-0.885	-0.157
-0.882	-0.155
-0.882	-0.154
-0.881	-0.154
-0.881	-0.154
-0.88	-0.153
-0.877	-0.152
-0.877	-0.151
-0.875	-0.151
-0.873	-0.15
-0.872	-0.15
-0.872	-0.15
-0.871	-0.149
-0.866	-0.148
-0.866	-0.147
-0.864	-0.147
-0.864	-0.147
-0.862	-0.147
-0.861	-0.147
-0.861	-0.147
-0.86	-0.146
-0.859	-0.146
-0.857	-0.146
-0.856	-0.144
-0.856	-0.144
-0.856	-0.143
-0.855	-0.143
-0.854	-0.143
-0.853	-0.142
-0.853	-0.142
-0.853	-0.141
-0.849	-0.141
-0.848	-0.141
-0.847	-0.141
-0.846	-0.14
-0.844	-0.139
-0.843	-0.138
-0.842	-0.136
-0.842	-0.136
-0.842	-0.136
-0.841	-0.136
-0.84	-0.136
-0.839	-0.135
-0.839	-0.133
-0.837	-0.132
-0.837	-0.131
-0.835	-0.13
-0.833	-0.13
-0.833	-0.13
-0.828	-0.128
-0.828	-0.128
-0.828	-0.128
-0.828	-0.128
-0.827	-0.128
-0.826	-0.127
-0.823	-0.127
-0.823	-0.125
-0.822	-0.125
-0.821	-0.125
-0.819	-0.124
-0.814	-0.124
-0.813	-0.124
-0.812	-0.124
-0.812	-0.123
-0.811	-0.121
-0.811	-0.121
-0.809	-0.121
-0.809	-0.12
-0.809	-0.117
-0.808	-0.117
-0.808	-0.116
-0.808	-0.116
-0.807	-0.116
-0.806	-0.114
-0.806	-0.114
-0.804	-0.113
-0.799	-0.112
-0.798	-0.111
-0.797	-0.111
-0.794	-0.11
-0.794	-0.109
-0.792	-0.109
-0.791	-0.108
-0.79	-0.108
-0.79	-0.108
-0.789	-0.107
-0.789	-0.107
-0.788	-0.107
-0.788	-0.106
-0.788	-0.106
-0.788	-0.106
-0.787	-0.106
-0.787	-0.104
-0.786	-0.104
-0.785	-0.104
-0.784	-0.103
-0.782	-0.102
-0.781	-0.102
-0.78	-0.101
-0.779	-0.101
-0.778	-0.101
-0.777	-0.101
-0.777	-0.099
-0.776	-0.097
-0.776	-0.097
-0.775	-0.096
-0.773	-0.096
-0.772	-0.096
-0.772	-0.095
-0.772	-0.095
-0.772	-0.095
-0.771	-0.094
-0.77	-0.093
-0.769	-0.092
-0.768	-0.092
-0.767	-0.092
-0.765	-0.091
-0.765	-0.09
-0.764	-0.09
-0.764	-0.09
-0.761	-0.089
-0.761	-0.089
-0.76	-0.089
-0.759	-0.089
-0.759	-0.088
-0.759	-0.088
-0.756	-0.085
-0.754	-0.085
-0.753	-0.084
-0.753	-0.084
-0.753	-0.083
-0.752	-0.083
-0.751	-0.083
-0.751	-0.083
-0.75	-0.082
-0.75	-0.082
-0.75	-0.082
-0.749	-0.082
-0.748	-0.081
-0.748	-0.08
-0.748	-0.08
-0.748	-0.079
-0.747	-0.079
-0.746	-0.079
-0.745	-0.077
-0.744	-0.077
-0.744	-0.077
-0.744	-0.077
-0.743	-0.076
-0.742	-0.076
-0.742	-0.076
-0.741	-0.075
-0.739	-0.074
-0.738	-0.073
-0.738	-0.073
-0.738	-0.071
-0.738	-0.071
-0.737	-0.071
-0.734	-0.071
-0.731	-0.071
-0.731	-0.071
-0.73	-0.07
-0.73	-0.069
-0.73	-0.069
-0.728	-0.069
-0.728	-0.069
-0.727	-0.068
-0.726	-0.068
-0.725	-0.067
-0.724	-0.067
-0.723	-0.067
-0.723	-0.066
-0.721	-0.066
-0.721	-0.066
-0.719	-0.066
-0.719	-0.065
-0.718	-0.065
-0.718	-0.065
-0.716	-0.065
-0.716	-0.064
-0.716	-0.063
-0.715	-0.063
-0.715	-0.063
-0.713	-0.062
-0.713	-0.062
-0.711	-0.062
-0.711	-0.061
-0.709	-0.061
-0.708	-0.061
-0.707	-0.059
-0.707	-0.059
-0.707	-0.058
-0.706	-0.058
-0.704	-0.058
-0.703	-0.058
-0.701	-0.058
-0.699	-0.057
-0.699	-0.057
-0.697	-0.056
-0.696	-0.056
-0.695	-0.056
-0.694	-0.056
-0.694	-0.056
-0.694	-0.055
-0.693	-0.055
-0.693	-0.054
-0.692	-0.054
-0.691	-0.054
-0.691	-0.054
-0.689	-0.053
-0.689	-0.051
-0.689	-0.051
-0.687	-0.051
-0.687	-0.05
-0.686	-0.05
-0.686	-0.05
-0.686	-0.049
-0.686	-0.048
-0.685	-0.048
-0.685	-0.048
-0.684	-0.048
-0.684	-0.046
-0.684	-0.045
-0.683	-0.045
-0.682	-0.044
-0.681	-0.044
-0.681	-0.044
-0.681	-0.043
-0.681	-0.043
-0.679	-0.043
-0.679	-0.042
-0.679	-0.042
-0.678	-0.041
-0.677	-0.041
-0.677	-0.039
-0.676	-0.039
-0.676	-0.039
-0.675	-0.039
-0.675	-0.039
-0.675	-0.038
-0.674	-0.038
-0.673	-0.037
-0.673	-0.037
-0.671	-0.037
-0.671	-0.036
-0.67	-0.036
-0.669	-0.036
-0.668	-0.036
-0.666	-0.035
-0.666	-0.035
-0.666	-0.034
-0.665	-0.034
-0.664	-0.033
-0.664	-0.033
-0.664	-0.033
-0.662	-0.033
-0.662	-0.032
-0.661	-0.032
-0.661	-0.032
-0.659	-0.031
-0.659	-0.031
-0.659	-0.03
-0.658	-0.03
-0.658	-0.03
-0.658	-0.029
-0.658	-0.029
-0.658	-0.029
-0.657	-0.028
-0.657	-0.027
-0.657	-0.027
-0.657	-0.027
-0.655	-0.027
-0.655	-0.027
-0.654	-0.026
-0.652	-0.026
-0.652	-0.025
-0.652	-0.025
-0.651	-0.025
-0.65	-0.024
-0.648	-0.024
-0.648	-0.024
-0.647	-0.023
-0.646	-0.022
-0.645	-0.021
-0.644	-0.02
-0.644	-0.02
-0.643	-0.02
-0.643	-0.02
-0.641	-0.02
-0.641	-0.019
-0.641	-0.019
-0.641	-0.019
-0.64	-0.018
-0.64	-0.018
-0.639	-0.018
-0.638	-0.017
-0.638	-0.017
-0.638	-0.017
-0.638	-0.017
-0.638	-0.016
-0.637	-0.016
-0.637	-0.016
-0.636	-0.015
-0.636	-0.015
-0.636	-0.014
-0.635	-0.014
-0.635	-0.014
-0.635	-0.014
-0.633	-0.014
-0.632	-0.013
-0.631	-0.013
-0.631	-0.013
-0.63	-0.013
-0.63	-0.012
-0.628	-0.012
-0.628	-0.011
-0.627	-0.011
-0.627	-0.01
-0.626	-0.01
-0.626	-0.009
-0.625	-0.009
-0.625	-0.009
-0.625	-0.009
-0.623	-0.009
-0.623	-0.007
-0.622	-0.007
-0.621	-0.006
-0.621	-0.006
-0.621	-0.006
-0.621	-0.005
-0.62	-0.005
-0.619	-0.005
-0.618	-0.004
-0.618	-0.004
-0.617	-0.004
-0.616	-0.004
-0.615	-0.003
-0.615	-0.003
-0.614	-0.003
-0.614	-0.002
-0.614	-0.002
-0.614	-0.001
-0.614	-0.001
-0.612	-0.001
-0.612	0
-0.611	0
-0.611	0.001
-0.611	0.001
-0.61	0.002
-0.61	0.002
-0.61	0.002
-0.608	0.002
-0.607	0.003
-0.607	0.003
-0.606	0.003
-0.605	0.004
-0.605	0.005
-0.605	0.005
-0.604	0.005
-0.604	0.006
-0.603	0.006
-0.603	0.007
-0.602	0.007
-0.601	0.008
-0.6	0.008
-0.599	0.009
-0.598	0.01
-0.598	0.01
-0.598	0.01
-0.598	0.011
-0.597	0.012
-0.597	0.012
-0.597	0.013
-0.596	0.013
-0.595	0.013
-0.595	0.014
-0.595	0.014
-0.595	0.014
-0.595	0.014
-0.595	0.015
-0.594	0.015
-0.594	0.015
-0.594	0.015
-0.593	0.015
-0.593	0.015
-0.592	0.016
-0.592	0.016
-0.592	0.016
-0.592	0.017
-0.591	0.017
-0.591	0.018
-0.589	0.018
-0.588	0.018
-0.588	0.018
-0.587	0.019
-0.587	0.02
-0.586	0.02
-0.586	0.021
-0.586	0.022
-0.586	0.022
-0.585	0.023
-0.584	0.023
-0.584	0.023
-0.584	0.024
-0.583	0.024
-0.582	0.024
-0.582	0.025
-0.581	0.025
-0.581	0.025
-0.581	0.025
-0.58	0.025
-0.579	0.026
-0.579	0.026
-0.579	0.027
-0.579	0.028
-0.578	0.029
-0.578	0.03
-0.576	0.03
-0.574	0.03
-0.573	0.031
-0.571	0.031
-0.571	0.031
-0.57	0.031
-0.57	0.032
-0.57	0.032
-0.57	0.032
-0.57	0.032
-0.569	0.035
-0.569	0.035
-0.568	0.035
-0.568	0.037
-0.567	0.037
-0.566	0.037
-0.565	0.038
-0.565	0.039
-0.565	0.04
-0.565	0.04
-0.564	0.041
-0.563	0.042
-0.562	0.043
-0.562	0.043
-0.562	0.043
-0.561	0.044
-0.56	0.044
-0.56	0.045
-0.56	0.046
-0.56	0.046
-0.559	0.046
-0.557	0.046
-0.557	0.046
-0.557	0.047
-0.557	0.05
-0.556	0.05
-0.556	0.051
-0.555	0.052
-0.555	0.052
-0.554	0.052
-0.554	0.053
-0.554	0.054
-0.554	0.054
-0.553	0.054
-0.553	0.055
-0.553	0.055
-0.553	0.055
-0.552	0.056
-0.552	0.056
-0.552	0.056
-0.551	0.057
-0.551	0.057
-0.551	0.057
-0.55	0.057
-0.549	0.057
-0.549	0.057
-0.548	0.058
-0.548	0.058
-0.548	0.058
-0.547	0.058
-0.547	0.059
-0.547	0.06
-0.546	0.06
-0.546	0.06
-0.546	0.06
-0.546	0.06
-0.546	0.06
-0.545	0.061
-0.544	0.061
-0.544	0.063
-0.544	0.064
-0.544	0.066
-0.544	0.066
-0.543	0.066
-0.543	0.067
-0.543	0.068
-0.542	0.068
-0.542	0.068
-0.542	0.069
-0.542	0.07
-0.542	0.07
-0.542	0.07
-0.541	0.07
-0.539	0.07
-0.539	0.07
-0.539	0.07
-0.539	0.07
-0.539	0.072
-0.539	0.072
-0.538	0.072
-0.537	0.073
-0.537	0.074
-0.537	0.075
-0.536	0.075
-0.536	0.075
-0.535	0.077
-0.533	0.077
-0.532	0.078
-0.532	0.078
-0.532	0.078
-0.531	0.079
-0.53	0.079
-0.53	0.079
-0.53	0.083
-0.529	0.085
-0.528	0.087
-0.528	0.087
-0.528	0.087
-0.527	0.088
-0.527	0.089
-0.526	0.09
-0.525	0.091
-0.524	0.091
-0.524	0.091
-0.524	0.092
-0.524	0.092
-0.524	0.092
-0.524	0.093
-0.524	0.093
-0.523	0.094
-0.523	0.095
-0.523	0.095
-0.523	0.097
-0.523	0.098
-0.523	0.098
-0.523	0.099
-0.522	0.099
-0.522	0.099
-0.521	0.099
-0.521	0.1
-0.521	0.101
-0.521	0.101
-0.521	0.102
-0.52	0.103
-0.52	0.103
-0.52	0.103
-0.52	0.103
-0.519	0.103
-0.519	0.103
-0.518	0.105
-0.517	0.105
-0.517	0.106
-0.517	0.106
-0.516	0.107
-0.516	0.108
-0.516	0.108
-0.516	0.109
-0.516	0.109
-0.516	0.109
-0.515	0.11
-0.515	0.11
-0.515	0.11
-0.515	0.111
-0.515	0.114
-0.515	0.114
-0.514	0.114
-0.513	0.115
-0.513	0.115
-0.513	0.115
-0.513	0.116
-0.512	0.118
-0.512	0.118
-0.511	0.119
-0.511	0.119
-0.511	0.119
-0.509	0.12
-0.508	0.123
-0.507	0.124
-0.507	0.124
-0.507	0.124
-0.507	0.125
-0.507	0.125
-0.506	0.126
-0.506	0.127
-0.506	0.127
-0.505	0.128
-0.503	0.129
-0.502	0.13
-0.502	0.13
-0.502	0.13
-0.502	0.13
-0.502	0.13
-0.502	0.131
-0.501	0.132
-0.501	0.132
-0.501	0.133
-0.501	0.133
-0.501	0.135
-0.501	0.136
-0.501	0.138
-0.5	0.139
-0.5	0.141
-0.499	0.141
-0.499	0.144
-0.499	0.144
-0.499	0.144
-0.499	0.145
-0.499	0.145
-0.499	0.145
-0.499	0.148
-0.499	0.148
-0.498	0.149
-0.498	0.151
-0.498	0.154
-0.498	0.154
-0.498	0.157
-0.497	0.157
-0.497	0.157
-0.497	0.158
-0.497	0.158
-0.496	0.158
-0.496	0.158
-0.495	0.16
-0.494	0.162
-0.493	0.162
-0.493	0.163
-0.492	0.163
-0.492	0.164
-0.492	0.165
-0.492	0.166
-0.491	0.168
-0.491	0.168
-0.491	0.169
-0.491	0.169
-0.491	0.169
-0.49	0.17
-0.49	0.17
-0.49	0.171
-0.49	0.171
-0.49	0.172
-0.49	0.172
-0.49	0.172
-0.49	0.172
-0.49	0.174
-0.489	0.174
-0.489	0.174
-0.488	0.175
-0.488	0.177
-0.488	0.179
-0.488	0.181
-0.487	0.181
-0.487	0.184
-0.487	0.184
-0.486	0.184
-0.486	0.185
-0.486	0.185
-0.485	0.186
-0.485	0.186
-0.485	0.188
-0.485	0.189
-0.484	0.189
-0.484	0.192
-0.484	0.192
-0.484	0.193
-0.484	0.193
-0.484	0.193
-0.483	0.195
-0.483	0.199
-0.483	0.201
-0.482	0.204
-0.482	0.207
-0.482	0.208
-0.482	0.209
-0.482	0.21
-0.482	0.21
-0.48	0.212
-0.48	0.214
-0.48	0.215
-0.48	0.216
-0.479	0.216
-0.479	0.219
-0.478	0.225
-0.478	0.225
-0.478	0.231
-0.477	0.234
-0.477	0.234
-0.476	0.234
-0.476	0.236
-0.476	0.242
-0.474	0.242
-0.473	0.246
-0.472	0.247
-0.472	0.248
-0.471	0.256
-0.471	0.259
-0.471	0.259
-0.47	0.261
-0.47	0.264
-0.47	0.264
-0.469	0.269
-0.469	0.273
-0.469	0.275
-0.469	0.279
-0.468	0.283
-0.468	0.285
-0.468	0.286
-0.468	0.29
-0.468	0.292
-0.468	0.292
-0.468	0.293
-0.467	0.296
-0.467	0.296
-0.467	0.299
-0.465	0.299
-0.464	0.302
-0.464	0.321
-0.464	0.338
-0.463	0.341
-0.463	0.345
-0.463	0.349
-0.463	0.353
-0.463	0.358
-0.462	0.358
-0.461	0.364
-0.46	0.369
-0.46	0.37
-0.46	0.372
-0.46	0.374
-0.459	0.377
-0.459	0.396
-0.459	0.418
-0.459	0.422
-0.458	0.422
-0.458	0.426
-0.458	0.438
-0.458	0.447
-0.458	0.447
-0.458	0.474
-0.457	0.477
-0.457	0.489
-0.457	0.492
-0.457	0.5
-0.456	0.5
-0.456	0.503
-0.456	0.517
-0.456	0.538
-0.456	0.59
-0.456	0.603
-0.455	0.616
-0.455	0.621
-0.455	0.622
-0.455	0.65
-0.455	0.685
-0.455	0.694
-0.454	0.702
-0.454	0.744
-0.454	0.748
-0.453	0.773
-0.453	0.813
-0.453	0.9
-0.453	0.93
-0.453	0.955
-0.452
-0.452
-0.452
-0.452
-0.452
-0.451
-0.451
-0.451
-0.451
-0.45
-0.45
-0.449
-0.449
-0.449
-0.449
-0.449
-0.449
-0.448
-0.448
-0.448
-0.448
-0.448
-0.447
-0.446
-0.446
-0.446
-0.446
-0.446
-0.446
-0.445
-0.445
-0.445
-0.445
-0.444
-0.444
-0.444
-0.443
-0.443
-0.443
-0.442
-0.442
-0.442
-0.442
-0.441
-0.441
-0.441
-0.44
-0.44
-0.439
-0.439
-0.439
-0.439
-0.438
-0.438
-0.438
-0.438
-0.438
-0.437
-0.437
-0.437
-0.437
-0.437
-0.437
-0.437
-0.436
-0.436
-0.436
-0.436
-0.436
-0.436
-0.436
-0.436
-0.435
-0.435
-0.435
-0.435
-0.435
-0.435
-0.435
-0.434
-0.434
-0.434
-0.434
-0.434
-0.434
-0.433
-0.433
-0.433
-0.433
-0.433
-0.433
-0.433
-0.432
-0.432
-0.432
-0.432
-0.432
-0.432
-0.432
-0.431
-0.431
-0.431
-0.431
-0.43
-0.43
-0.429
-0.429
-0.429
-0.429
-0.429
-0.428
-0.428
-0.428
-0.428
-0.428
-0.428
-0.428
-0.427
-0.427
-0.427
-0.427
-0.426
-0.426
-0.426
-0.426
-0.425
-0.425
-0.424
-0.424
-0.424
-0.424
-0.424
-0.423
-0.423
-0.423
-0.423
-0.423
-0.423
-0.422
-0.422
-0.422
-0.422
-0.422
-0.422
-0.421
-0.421
-0.42
-0.42
-0.42
-0.42
-0.42
-0.42
-0.419
-0.419
-0.419
-0.419
-0.419
-0.419
-0.418
-0.418
-0.418
-0.417
-0.417
-0.416
-0.416
-0.416
-0.416
-0.416
-0.416
-0.416
-0.416
-0.416
-0.416
-0.416
-0.416
-0.415
-0.415
-0.415
-0.415
-0.414
-0.414
-0.414
-0.414
-0.414
-0.414
-0.414
-0.414
-0.413
-0.413
-0.413
-0.413
-0.413
-0.412
-0.412
-0.411
-0.411
-0.41
-0.41
-0.41
-0.41
-0.41
-0.41
-0.41
-0.409
-0.409
-0.409
-0.409
-0.408
-0.408
-0.408
-0.408
-0.407
-0.406
-0.406
-0.406
-0.405
-0.405
-0.405
-0.404
-0.404
-0.403
-0.403
-0.403
-0.403
-0.402
-0.402
-0.401
-0.401
-0.401
-0.401
-0.401
-0.4
-0.4
-0.4
-0.399
-0.399
-0.399
-0.399
-0.399
-0.398
-0.398
-0.397
-0.396
-0.396
-0.396
-0.396
-0.396
-0.396
-0.396
-0.396
-0.395
-0.395
-0.395
-0.394
-0.394
-0.394
-0.394
-0.393
-0.393
-0.393
-0.393
-0.393
-0.393
-0.393
-0.393
-0.392
-0.392
-0.392
-0.392
-0.392
-0.392
-0.392
-0.391
-0.391
-0.391
-0.391
-0.39
-0.39
-0.39
-0.39
-0.39
-0.39
-0.389
-0.389
-0.388
-0.388
-0.388
-0.388
-0.388
-0.388
-0.387
-0.387
-0.387
-0.386
-0.386
-0.386
-0.385
-0.385
-0.385
-0.385
-0.385
-0.385
-0.385
-0.384
-0.384
-0.384
-0.384
-0.384
-0.384
-0.384
-0.383
-0.382
-0.382
-0.382
-0.382
-0.381
-0.381
-0.381
-0.381
-0.381
-0.38
-0.38
-0.38
-0.38
-0.38
-0.38
-0.379
-0.379
-0.379
-0.379
-0.378
-0.378
-0.378
-0.377
-0.377
-0.377
-0.377
-0.376
-0.376
-0.376
-0.376
-0.376
-0.376
-0.376
-0.375
-0.375
-0.375
-0.375
-0.375
-0.374
-0.374
-0.374
-0.374
-0.374
-0.374
-0.374
-0.373
-0.373
-0.373
-0.373
-0.372
-0.372
-0.372
-0.371
-0.371
-0.371
-0.37
-0.37
-0.37
-0.37
-0.37
-0.369
-0.369
-0.368
-0.368
-0.368
-0.368
-0.368
-0.367
-0.367
-0.367
-0.367
-0.367
-0.366
-0.366
-0.366
-0.366
-0.365
-0.365
-0.365
-0.365
-0.364
-0.364
-0.364
-0.364
-0.364
-0.364
-0.364
-0.364
-0.364
-0.363
-0.363
-0.363
-0.363
-0.363
-0.362
-0.362
-0.362
-0.362
-0.362
-0.362
-0.362
-0.362
-0.361
-0.361
-0.361
-0.361
-0.361
-0.361
-0.36
-0.36
-0.36
-0.36
-0.36
-0.36
-0.36
-0.359
-0.359
-0.359
-0.359
-0.359
-0.359
-0.359
-0.358
-0.358
-0.358
-0.358
-0.357
-0.357
-0.357
-0.357
-0.357
-0.357
-0.356
-0.356
-0.356
-0.356
-0.356
-0.356
-0.356
-0.356
-0.355
-0.355
-0.355
-0.355
-0.355
-0.355
-0.355
-0.354
-0.353
-0.353
-0.353
-0.353
-0.352
-0.352
-0.352
-0.352
-0.352
-0.351
-0.351
-0.351
-0.351
-0.351
-0.351
-0.35
-0.35
-0.35
-0.35
-0.35
-0.35
-0.35
-0.349
-0.349
-0.349
-0.349
-0.349
-0.349
-0.349
-0.349
-0.348
-0.348
-0.348
-0.348
-0.348
-0.348
-0.348
-0.348
-0.347
-0.347
-0.347
-0.347
-0.347
-0.346
-0.346
-0.346
-0.345
-0.345
-0.345
-0.345
-0.345
-0.345
-0.344
-0.344
-0.344
-0.344
-0.344
-0.344
-0.344
-0.344
-0.344
-0.344
-0.344
-0.343
-0.343
-0.343
-0.343
-0.343
-0.343
-0.343
-0.342
-0.342
-0.342
-0.342
-0.342
-0.341
-0.341
-0.341
-0.341
-0.341
-0.341
-0.341
-0.341
-0.341
-0.341
-0.341
-0.34
-0.34
-0.34
-0.34
-0.34
-0.34
-0.34
-0.339
-0.339
-0.339
-0.339
-0.339
-0.338
-0.338
-0.338
-0.338
-0.338
-0.337
-0.337
-0.337
-0.337
-0.337
-0.337
-0.337
-0.336
-0.336
-0.336
-0.336
-0.336
-0.336
-0.335
-0.335
-0.335
-0.335
-0.335
-0.334
-0.334
-0.334
-0.334
-0.333
-0.333
-0.333
-0.333
-0.332
-0.332
-0.332
-0.332
-0.332
-0.332
-0.331
-0.331
-0.331
-0.331
-0.331
-0.331
-0.331
-0.331
-0.331
-0.331
-0.331
-0.33
-0.33
-0.33
-0.33
-0.33
-0.33
-0.33
-0.329
-0.329
-0.329
-0.329
-0.329
-0.329
-0.329
-0.329
-0.329
-0.328
-0.328
-0.328
-0.328
-0.328
-0.328
-0.328
-0.328
-0.327
-0.327
-0.327
-0.327
-0.327
-0.326
-0.326
-0.326
-0.326
-0.326
-0.326
-0.326
-0.325
-0.325
-0.325
-0.325
-0.325
-0.324
-0.324
-0.324
-0.324
-0.324
-0.324
-0.324
-0.323
-0.323
-0.322
-0.322
-0.322
-0.322
-0.322
-0.322
-0.321
-0.321
-0.32
-0.32
-0.32
-0.319
-0.319
-0.318
-0.318
-0.318
-0.318
-0.318
-0.318
-0.317
-0.317
-0.317
-0.317
-0.317
-0.317
-0.317
-0.317
-0.316
-0.316
-0.316
-0.316
-0.315
-0.315
-0.315
-0.315
-0.315
-0.315
-0.315
-0.315
-0.314
-0.314
-0.314
-0.314
-0.314
-0.314
-0.314
-0.314
-0.314
-0.314
-0.314
-0.314
-0.313
-0.313
-0.313
-0.313
-0.313
-0.313
-0.313
-0.312
-0.312
-0.312
-0.312
-0.312
-0.312
-0.311
-0.311
-0.311
-0.311
-0.311
-0.311
-0.31
-0.31
-0.31
-0.31
-0.31
-0.31
-0.31
-0.309
-0.309
-0.309
-0.309
-0.309
-0.309
-0.309
-0.309
-0.308
-0.308
-0.308
-0.308
-0.308
-0.308
-0.308
-0.308
-0.308
-0.308
-0.307
-0.307
-0.307
-0.307
-0.307
-0.307
-0.307
-0.306
-0.306
-0.306
-0.306
-0.306
-0.306
-0.305
-0.305
-0.305
-0.305
-0.305
-0.305
-0.305
-0.304
-0.304
-0.304
-0.304
-0.304
-0.304
-0.303
-0.303
-0.303
-0.303
-0.303
-0.303
-0.303
-0.302
-0.302
-0.302
-0.302
-0.302
-0.302
-0.302
-0.302
-0.302
-0.302
-0.302
-0.302
-0.302
-0.301
-0.3
-0.3
-0.3
-0.3
-0.3
-0.3
-0.3
-0.3
-0.3
-0.3
-0.3
-0.3
-0.3
-0.299
-0.299
-0.299
-0.299
-0.299
-0.299
-0.299
-0.299
-0.299
-0.298
-0.298
-0.298
-0.298
-0.298
-0.298
-0.298
-0.297
-0.297
-0.297
-0.297
-0.297
-0.297
-0.297
-0.297
-0.297
-0.296
-0.296
-0.296
-0.296
-0.296
-0.296
-0.296
-0.296
-0.295
-0.295
-0.295
-0.295
-0.295
-0.295
-0.295
-0.295
-0.295
-0.295
-0.295
-0.295
-0.294
-0.294
-0.294
-0.294
-0.293
-0.293
-0.293
-0.293
-0.293
-0.293
-0.293
-0.293
-0.292
-0.292
-0.292
-0.292
-0.292
-0.292
-0.291
-0.291
-0.291
-0.291
-0.291
-0.291
-0.291
-0.29
-0.29
-0.29
-0.29
-0.29
-0.29
-0.29
-0.29
-0.29
-0.29
-0.29
-0.29
-0.289
-0.289
-0.289
-0.289
-0.289
-0.289
-0.289
-0.289
-0.289
-0.288
-0.288
-0.288
-0.288
-0.288
-0.288
-0.287
-0.287
-0.287
-0.287
-0.287
-0.287
-0.287
-0.287
-0.286
-0.286
-0.286
-0.286
-0.286
-0.286
-0.286
-0.285
-0.285
-0.285
-0.285
-0.285
-0.285
-0.284
-0.284
-0.284
-0.284
-0.284
-0.284
-0.284
-0.284
-0.284
-0.284
-0.284
-0.283
-0.283
-0.283
-0.283
-0.283
-0.283
-0.283
-0.283
-0.283
-0.283
-0.282
-0.282
-0.282
-0.282
-0.282
-0.282
-0.281
-0.281
-0.281
-0.281
-0.281
-0.281
-0.281
-0.281
-0.281
-0.281
-0.281
-0.281
-0.281
-0.281
-0.281
-0.28
-0.28
-0.28
-0.28
-0.28
-0.279
-0.279
-0.279
-0.279
-0.279
-0.279
[truncated: 28,637 more rows]

## Sheet: Fig. 1j
Table S3: Statistical source data
mRNA/pre-mRNA	Grin1	Map1b	Mapt	Gabbr1	Olfm1	Sema6d	Sez6	Gria2	mElavl4	mMyt1	mE2f7	Gapdh
WT_1	1.15755	1.09395	0.960268	1.0898	0.998891	1.09486	0.987159	1.07407	0.813673	1.01641	0.992784	0.823108
WT_2	0.947968	0.894916	1.01588	0.732386	0.989381	0.917156	1.08519	0.968028	1.13208	1.08339	0.883035	1.28311
WT_3	0.894484	1.01112	1.02385	1.17781	1.01173	0.987981	0.927652	0.957907	1.05425	0.900191	1.12418	0.893782
KO_1	0.546456	0.651272	0.439314	0.329944	0.633572	0.88374	0.568526	0.85512	0.333553	0.735672	0.621109	1.04069
KO_2	0.369232	0.711283	0.357512	0.501616	0.801898	0.753473	0.613905	0.78902	0.531516	0.677296	0.646904	1.12545
KO_3	0.595054	0.657539	0.329677	0.492339	0.886091	0.98118	0.736672	0.881044	0.182033	0.734172	0.829455	0.849768
P value (WT vs KO; two-sided unpiared t-test)	0.0093	0.0058	0.0001	0.0192	0.0386	0.2035	0.0061	0.0266	0.0095	0.0075	0.0347	0.9758

## Sheet: Fig. 2b
Table S3: Statistical source data
UPF1/GAPDH	WT_1	WT_2	WT_3	KO_1	KO_2	KO_3
E16	1.00088	0.901749	1.09737	0.914514	1.04484	1.01901
P0	0.899194	0.860399	0.961396	0.959905	1.15564	1.02861
P8	1.0085	0.786375	1.21491	0.780193	0.83121	0.925445
P24	0.521935	0.830533	0.987324	0.437027	0.606778	0.683031
P90	0.348606	0.61445	0.62256	0.290702	0.664687	0.526899
P value (WT vs KO; two-sided unpiared t-test)
E16	0.9219
P0	0.0938
P8	0.2947
P24	0.2574
P90	0.8197

## Sheet: Fig. 2c
Table S3: Statistical source data
p-UPF1/GAPDH	WT_1	WT_2	WT_3	KO_1	KO_2	KO_3
E16	0.861242	0.799154	1.3396	1.52879	1.41605	1.62038
P0	0.836639	0.919807	0.600636	1.47636	0.992658	1.48397
P8	0.9259	0.841807	0.910282	1.18636	0.982002	1.07966
P24	0.170048	0.0336616	0.0834872	0.0611924	0.08955	0.102283
P90	0.24051	0.254223	0.137353	0.0122295	0.0710189	0.187538
P value (WT vs KO; two-sided unpiared t-test)
E16	0.0447
P0	0.0478
P8	0.042
P24	0.798
P90	0.1301

## Sheet: Fig. 2e
Table S3: Statistical source data
UPF1/GAPDH	WT_1	WT_2	WT_3	KO_1	KO_2	KO_3
E16	1.0028	1.26416	0.733035	1.19274	1.16986	0.848876
P0	1.11401	0.950655	0.937141	0.978938	0.978218	0.988377
P8	1.03316	0.747115	0.755815	1.04988	0.806341	0.899012
P24	0.724867	0.488517	0.36544	0.551537	0.512306	0.424792
P90	0.425163	0.444202	0.405989	0.513746	0.365753	0.379371
P value (WT vs KO; two-sided unpiared t-test)
E16	0.7285
P0	0.7583
P8	0.5685
P24	0.8015
P90	0.9153

## Sheet: Fig. 2f
Table S3: Statistical source data
p-UPF1/GAPDH	WT_1	WT_2	WT_3	KO_1	KO_2	KO_3
E16	0.9066	1.12528	0.968115	1.89007	2.19908	1.27664
P0	0.879253	0.817991	1.20954	1.43309	1.89151	1.44519
P8	0.983449	0.738714	0.840769	1.14125	1.67072	1.324
P24	0.383538	0.3406	0.116165	0.34335	0.294692	0.427468
P90	0.266136	0.19213	0.141903	0.160471	0.14171	0.133615
P value (WT vs KO; two-sided unpiared t-test)
E16	0.0474
P0	0.0327
P8	0.0372
P24	0.4582
P90	0.2122

## Sheet: Fig. S1b
Table S3: Statistical source data
Analysis Type:	PANTHER Overrepresentation Test (Released 20210224)
Annotation Version and Release Date:	PANTHER version 16.0 Released 2020-12-01
Analyzed List:	Client Text Box Input (Mus musculus)
Reference List:	Mus musculus (all genes in database)
Test Type:	FISHER
Correction:	FDR
PANTHER GO-Slim Biological Process	Mus musculus - REFLIST (21988)	Client Text Box Input (1005)	Client Text Box Input (expected)	Client Text Box Input (over/under)	Client Text Box Input (fold Enrichment)	Client Text Box Input (raw P-value)	Client Text Box Input (FDR)
cell-substrate junction assembly (GO:0007044)	5	3	0.23	+	13.13	0.00395	0.0442
cellular component organization (GO:0016043)	2707	169	123.73	+	1.37	4.97e-05	0.00184
cellular component organization or biogenesis (GO:0071840)	2831	170	129.4	+	1.31	0.000321	0.00708
cellular process (GO:0009987)	10249	574	468.45	+	1.23	7.36e-11	1.61e-07
regulation of microtubule polymerization or depolymerization (GO:0031110)	23	8	1.05	+	7.61	4.16e-05	0.00165
regulation of microtubule cytoskeleton organization (GO:0070507)	43	9	1.97	+	4.58	0.00038	0.00797
regulation of microtubule-based process (GO:0032886)	53	10	2.42	+	4.13	0.000378	0.00801
regulation of cellular process (GO:0050794)	5339	303	244.03	+	1.24	3.64e-05	0.00156
regulation of biological process (GO:0050789)	5571	313	254.63	+	1.23	5.47e-05	0.00192
biological regulation (GO:0065007)	6025	350	275.38	+	1.27	5.18e-07	9.43e-05
regulation of cytoskeleton organization (GO:0051493)	152	22	6.95	+	3.17	7.74e-06	0.000545
regulation of organelle organization (GO:0033043)	273	29	12.48	+	2.32	8.47e-05	0.00257
regulation of cellular component organization (GO:0051128)	406	40	18.56	+	2.16	1.82e-05	0.00102
calcium-ion regulated exocytosis (GO:0017156)	27	7	1.23	+	5.67	0.00057	0.0106
exocytosis (GO:0006887)	115	13	5.26	+	2.47	0.00402	0.0443
vesicle-mediated transport (GO:0016192)	875	66	39.99	+	1.65	0.000163	0.00438
transport (GO:0006810)	2003	123	91.55	+	1.34	0.00122	0.0207
establishment of localization (GO:0051234)	2037	124	93.1	+	1.33	0.0016	0.0241
localization (GO:0051179)	2493	155	113.95	+	1.36	0.000145	0.004
secretion by cell (GO:0032940)	156	16	7.13	+	2.24	0.00412	0.0447
positive regulation of stress-activated MAPK cascade (GO:0032874)	25	6	1.14	+	5.25	0.00198	0.0278
regulation of macromolecule metabolic process (GO:0060255)	2929	181	133.88	+	1.35	3.96e-05	0.00163
regulation of metabolic process (GO:0019222)	3089	189	141.19	+	1.34	4.73e-05	0.00178
regulation of primary metabolic process (GO:0080090)	2752	173	125.78	+	1.38	2.98e-05	0.00133
regulation of nitrogen compound metabolic process (GO:0051171)	2723	170	124.46	+	1.37	5.17e-05	0.00188
regulation of cellular metabolic process (GO:0031323)	2828	176	129.26	+	1.36	3.71e-05	0.00156
positive regulation of cellular metabolic process (GO:0031325)	781	56	35.7	+	1.57	0.00181	0.026
positive regulation of metabolic process (GO:0009893)	851	59	38.9	+	1.52	0.00276	0.0336
positive regulation of nitrogen compound metabolic process (GO:0051173)	716	55	32.73	+	1.68	0.000427	0.00878
positive regulation of macromolecule metabolic process (GO:0010604)	758	57	34.65	+	1.65	0.000457	0.00915
positive regulation of stress-activated protein kinase signaling cascade (GO:0070304)	25	6	1.14	+	5.25	0.00198	0.0277
phospholipid translocation (GO:0045332)	32	7	1.46	+	4.79	0.00135	0.0221
phospholipid transport (GO:0015914)	41	7	1.87	+	3.74	0.00459	0.0493
organic substance transport (GO:0071702)	862	62	39.4	+	1.57	0.000949	0.0167
macromolecule localization (GO:0033036)	920	75	42.05	+	1.78	5.03e-06	0.000478
lipid translocation (GO:0034204)	36	7	1.65	+	4.25	0.00243	0.0315
regulation of membrane lipid distribution (GO:0097035)	39	7	1.78	+	3.93	0.0036	0.0411
regulation of biological quality (GO:0065008)	902	62	41.23	+	1.5	0.00277	0.0335
positive regulation of actin filament polymerization (GO:0030838)	28	6	1.28	+	4.69	0.00323	0.0379
positive regulation of supramolecular fiber organization (GO:1902905)	45	9	2.06	+	4.38	0.000508	0.0101
positive regulation of cellular component organization (GO:0051130)	137	18	6.26	+	2.87	0.000153	0.00418
regulation of supramolecular fiber organization (GO:1902903)	95	15	4.34	+	3.45	8.84e-05	0.00261
positive regulation of cytoskeleton organization (GO:0051495)	48	9	2.19	+	4.1	0.000764	0.0139
positive regulation of organelle organization (GO:0010638)	81	13	3.7	+	3.51	0.000222	0.00539
positive regulation of protein polymerization (GO:0032273)	35	7	1.6	+	4.38	0.00211	0.0286
positive regulation of protein-containing complex assembly (GO:0031334)	39	7	1.78	+	3.93	0.0036	0.0409
regulation of protein-containing complex assembly (GO:0043254)	96	12	4.39	+	2.73	0.00268	0.0329
regulation of cellular component biogenesis (GO:0044087)	161	17	7.36	+	2.31	0.00247	0.0315
positive regulation of cellular component biogenesis (GO:0044089)	67	11	3.06	+	3.59	0.000561	0.0105
regulation of actin filament organization (GO:0110053)	83	11	3.79	+	2.9	0.00265	0.0326
regulation of actin cytoskeleton organization (GO:0032956)	105	13	4.8	+	2.71	0.00197	0.0278
regulation of actin filament-based process (GO:0032970)	106	13	4.84	+	2.68	0.00212	0.0286
activation of MAPK activity (GO:0000187)	28	6	1.28	+	4.69	0.00323	0.0377
positive regulation of protein kinase activity (GO:0045860)	74	10	3.38	+	2.96	0.00359	0.0414
regulation of transferase activity (GO:0051338)	217	24	9.92	+	2.42	0.000177	0.00464
regulation of kinase activity (GO:0043549)	206	23	9.42	+	2.44	0.000222	0.00544
regulation of protein kinase activity (GO:0045859)	144	20	6.58	+	3.04	3.36e-05	0.00146
regulation of protein serine/threonine kinase activity (GO:0071900)	88	13	4.02	+	3.23	0.000455	0.00919
regulation of MAP kinase activity (GO:0043405)	58	10	2.65	+	3.77	0.000707	0.013
activation of protein kinase activity (GO:0032147)	53	9	2.42	+	3.72	0.00142	0.0226
phosphatidylinositol phosphorylation (GO:0046854)	35	7	1.6	+	4.38	0.00211	0.0288
phosphatidylinositol metabolic process (GO:0046488)	77	11	3.52	+	3.13	0.00155	0.0235
glycerophospholipid metabolic process (GO:0006650)	108	13	4.94	+	2.63	0.00246	0.0316
phospholipid metabolic process (GO:0006644)	142	15	6.49	+	2.31	0.00463	0.0491
primary metabolic process (GO:0044238)	5702	331	260.62	+	1.27	1.49e-06	0.000216
metabolic process (GO:0008152)	6294	354	287.68	+	1.23	9.93e-06	0.000602
organic substance metabolic process (GO:0071704)	6032	344	275.7	+	1.25	3.87e-06	0.000402
cellular metabolic process (GO:0044237)	5672	339	259.25	+	1.31	5.12e-08	2.23e-05
phosphate-containing compound metabolic process (GO:0006796)	1084	85	49.55	+	1.72	4.42e-06	0.000438
phosphorus metabolic process (GO:0006793)	1097	85	50.14	+	1.7	7.07e-06	0.000571
phosphorylation (GO:0016310)	713	58	32.59	+	1.78	6.83e-05	0.00216
protein targeting to membrane (GO:0006612)	45	9	2.06	+	4.38	0.000508	0.00998
intracellular protein transport (GO:0006886)	510	40	23.31	+	1.72	0.002	0.0276
intracellular transport (GO:0046907)	718	54	32.82	+	1.65	0.000637	0.0118
cellular localization (GO:0051641)	1068	88	48.81	+	1.8	3.99e-07	7.91e-05
establishment of localization in cell (GO:0051649)	850	68	38.85	+	1.75	2.26e-05	0.00112
protein transport (GO:0015031)	589	47	26.92	+	1.75	0.00051	0.00994
establishment of protein localization (GO:0045184)	601	47	27.47	+	1.71	0.000826	0.0149
protein localization (GO:0008104)	797	67	36.43	+	1.84	5.61e-06	0.00051
peptide transport (GO:0015833)	594	47	27.15	+	1.73	0.00055	0.0105
amide transport (GO:0042886)	608	47	27.79	+	1.69	0.0009	0.016
nitrogen compound transport (GO:0071705)	720	52	32.91	+	1.58	0.00219	0.029
cellular protein localization (GO:0034613)	708	61	32.36	+	1.89	8.57e-06	0.000585
cellular macromolecule localization (GO:0070727)	710	61	32.45	+	1.88	8.85e-06	0.000585
establishment of protein localization to membrane (GO:0090150)	78	11	3.57	+	3.09	0.0017	0.0255
protein localization to membrane (GO:0072657)	167	21	7.63	+	2.75	7.93e-05	0.00244
microtubule polymerization or depolymerization (GO:0031109)	43	8	1.97	+	4.07	0.00155	0.0237
organelle organization (GO:0006996)	2079	132	95.02	+	1.39	0.000194	0.00504
stress-activated MAPK cascade (GO:0051403)	39	7	1.78	+	3.93	0.0036	0.0413
stress-activated protein kinase signaling cascade (GO:0031098)	54	10	2.47	+	4.05	0.000431	0.00879
intracellular signal transduction (GO:0035556)	812	57	37.11	+	1.54	0.00224	0.0293
signal transduction by protein phosphorylation (GO:0023014)	153	16	6.99	+	2.29	0.0036	0.0407
protein phosphorylation (GO:0006468)	547	46	25	+	1.84	0.00021	0.00521
cellular protein modification process (GO:0006464)	1351	107	61.75	+	1.73	1.33e-07	4.14e-05
protein modification process (GO:0036211)	1351	107	61.75	+	1.73	1.33e-07	3.62e-05
protein metabolic process (GO:0019538)	2353	139	107.55	+	1.29	0.00257	0.0322
organonitrogen compound metabolic process (GO:1901564)	2826	165	129.17	+	1.28	0.00152	0.0238
nitrogen compound metabolic process (GO:0006807)	5418	314	247.64	+	1.27	3.65e-06	0.00042
macromolecule metabolic process (GO:0043170)	5108	296	233.47	+	1.27	9.82e-06	0.000612
macromolecule modification (GO:0043412)	1439	108	65.77	+	1.64	1.19e-06	0.000185
cellular protein metabolic process (GO:0044267)	1921	127	87.8	+	1.45	5.46e-05	0.00195
cellular macromolecule metabolic process (GO:0044260)	4183	266	191.19	+	1.39	1.98e-08	1.08e-05
neurotransmitter secretion (GO:0007269)	47	8	2.15	+	3.72	0.00254	0.0323
neurotransmitter transport (GO:0006836)	56	9	2.56	+	3.52	0.00199	0.0277
signal release from synapse (GO:0099643)	47	8	2.15	+	3.72	0.00254	0.0321
regulation of neurotransmitter levels (GO:0001505)	56	10	2.56	+	3.91	0.000555	0.0105
synapse organization (GO:0050808)	61	10	2.79	+	3.59	0.000998	0.0174
regulation of exocytosis (GO:0017157)	61	10	2.79	+	3.59	0.000998	0.0173
regulation of vesicle-mediated transport (GO:0060627)	113	16	5.16	+	3.1	0.000163	0.00434
protein dephosphorylation (GO:0006470)	80	11	3.66	+	3.01	0.00204	0.028
dephosphorylation (GO:0016311)	140	16	6.4	+	2.5	0.00136	0.022
vesicle fusion to plasma membrane (GO:0099500)	115	13	5.26	+	2.47	0.00402	0.0447
vesicle fusion (GO:0006906)	146	18	6.67	+	2.7	0.000311	0.00693
organelle membrane fusion (GO:0090174)	147	18	6.72	+	2.68	0.000335	0.00724
membrane fusion (GO:0061025)	170	19	7.77	+	2.45	0.000857	0.0153
organelle fusion (GO:0048284)	164	21	7.5	+	2.8	6.28e-05	0.00211
vesicle organization (GO:0016050)	530	41	24.22	+	1.69	0.00178	0.0258
exocytic process (GO:0140029)	115	13	5.26	+	2.47	0.00402	0.0445
neuron projection development (GO:0031175)	214	23	9.78	+	2.35	0.000333	0.00728
neuron development (GO:0048666)	233	24	10.65	+	2.25	0.000533	0.0103
neuron differentiation (GO:0030182)	317	27	14.49	+	1.86	0.00319	0.0379
generation of neurons (GO:0048699)	345	29	15.77	+	1.84	0.003	0.036
neurogenesis (GO:0022008)	363	30	16.59	+	1.81	0.00376	0.0423
nervous system development (GO:0007399)	475	43	21.71	+	1.98	7.08e-05	0.00221
peptidyl-amino acid modification (GO:0018193)	375	31	17.14	+	1.81	0.00293	0.0354
negative regulation of gene expression (GO:0010629)	483	37	22.08	+	1.68	0.00443	0.0478
regulation of gene expression (GO:0010468)	2360	146	107.87	+	1.35	0.000282	0.00654
protein-containing complex subunit organization (GO:0043933)	487	37	22.26	+	1.66	0.0046	0.0492
transcription by RNA polymerase II (GO:0006366)	1571	99	71.81	+	1.38	0.00185	0.0264
transcription, DNA-templated (GO:0006351)	1997	122	91.28	+	1.34	0.00175	0.0256
cellular macromolecule biosynthetic process (GO:0034645)	2509	149	114.68	+	1.3	0.00145	0.0229
cellular biosynthetic process (GO:0044249)	2896	173	132.37	+	1.31	0.000366	0.00782
biosynthetic process (GO:0009058)	2941	176	134.42	+	1.31	0.00028	0.00656
macromolecule biosynthetic process (GO:0009059)	2519	149	115.14	+	1.29	0.00149	0.0235
organic substance biosynthetic process (GO:1901576)	2935	175	134.15	+	1.3	0.000394	0.00818
nucleic acid-templated transcription (GO:0097659)	1997	122	91.28	+	1.34	0.00175	0.0258
RNA biosynthetic process (GO:0032774)	2004	122	91.6	+	1.33	0.00178	0.0259
nucleobase-containing compound biosynthetic process (GO:0034654)	2236	132	102.2	+	1.29	0.00346	0.0401
heterocycle biosynthetic process (GO:0018130)	2261	134	103.34	+	1.3	0.00259	0.0323
aromatic compound biosynthetic process (GO:0019438)	2262	134	103.39	+	1.3	0.0026	0.0322
organic cyclic compound biosynthetic process (GO:1901362)	2289	135	104.62	+	1.29	0.00321	0.0379
regulation of transcription by RNA polymerase II (GO:0006357)	1537	99	70.25	+	1.41	0.00106	0.0182
regulation of transcription, DNA-templated (GO:0006355)	1945	120	88.9	+	1.35	0.00127	0.0213
regulation of cellular macromolecule biosynthetic process (GO:2000112)	2065	126	94.38	+	1.33	0.00141	0.0226
regulation of macromolecule biosynthetic process (GO:0010556)	2074	126	94.8	+	1.33	0.00173	0.0257
regulation of biosynthetic process (GO:0009889)	2095	126	95.76	+	1.32	0.0022	0.0289
regulation of cellular biosynthetic process (GO:0031326)	2088	126	95.44	+	1.32	0.00215	0.0286
regulation of nucleic acid-templated transcription (GO:1903506)	1945	120	88.9	+	1.35	0.00127	0.0211
regulation of RNA biosynthetic process (GO:2001141)	1945	120	88.9	+	1.35	0.00127	0.021
regulation of RNA metabolic process (GO:0051252)	2082	131	95.16	+	1.38	0.0003	0.00675
regulation of nucleobase-containing compound metabolic process (GO:0019219)	2129	134	97.31	+	1.38	0.000275	0.00652

## Sheet: Fig. S1c
Table S3: Statistical source data
Grin1/GAPDH	WT_1	WT_2	WT_3	KO_1	KO_2	KO_3		Map1b/GAPDH	WT_1	WT_2	WT_3	KO_1	KO_2	KO_3		Mapt/GAPDH	WT_1	WT_2	WT_3	KO_1	KO_2	KO_3
E10	0.00410463	0.0020002	0.00420952	0.00352767	0.000725333	0.00171252		E10	0.0846329	0.0899778	0.021309	0.0552351	0.0919329	0.0183398		E10	0.00393506	0.0021338	0.00257339	0.00389972	0.00153452	0.00231678
E16	1.28425	0.631159	1.08458	0.656711	0.697491	0.501722		E16	0.698085	1.10878	1.19313	0.586042	0.974354	1.13772		E16	1.01265	0.86533	1.12202	1.19	0.603171	0.435182
P0	4.20408	3.36745	3.72353	3.07115	1.74625	1.73641		P0	1.90478	1.78249	1.9949	1.41122	1.11556	0.958736		P0	2.6919	2.55936	2.09732	1.79194	1.32933	1.84527
P8	7.13001	6.19809	5.28421	5.24527	3.74891	4.47479		P8	0.704032	0.874768	0.976884	0.579603	0.599493	0.538407		P8	9.73876	8.74467	9.34317	7.58216	6.67531	5.97533
P24	5.08816	5.14651	5.84135	5.84884	6.04536	4.52615		P24	0.174135	0.195521	0.189517	0.164556	0.1736	0.143021		P24	3.12983	2.39158	3.5127	3.59781	2.67172	3.26505
P90	4.48877	3.7745	3.22931	3.70196	5.1419	4.57118		P90	0.197228	0.184176	0.181956	0.149161	0.203486	0.128238		P90	4.1796	2.42443	3.20134	3.8762	5.6428	2.9574
P value (WT vs KO; two-sided unpiared t-test)								P value (WT vs KO; two-sided unpiared t-test)								P value (WT vs KO; two-sided unpiared t-test)
E10	0.2548							E10	0.7572							E10	0.7532
E16	0.1324							E16	0.6765							E16	0.3452
P0	0.0353							P0	0.0075							P0	0.0311
P8	0.0668							P8	0.0267							P8	0.0099
P24	0.8406							P24	0.0789							P24	0.7154
P90	0.3127							P90	0.2966							P90	0.396

[truncated: 1 more sheets: Fig. S1e]
